# Supplementary material for: Comprehensive Analysis of NAFLD and the Therapeutic Target Identified
Source: Front Cell Dev Biol. 2021 Sep 20;9:704704. doi: 10.3389/fcell.2021.704704 (PMC8488166; doi:10.3389/fcell.2021.704704)
Supplement: Supplementary Table 1 — Immune cell markers.xls. [file Table_1.XLS]

## Sheet: primer
Symbol	Immune subtypes	Source
Cd4	CD4+ T cell	CellMarker
Ly6c1	CD4+ T cell	CellMarker
Cd44	CD4+ T cell	CellMarker
Ptprc	CD4+ T cell	CellMarker
Sell	CD4+ T cell	CellMarker
Il7r	CD4+ T cell	CellMarker
Tnfrsf4	CD4+ T cell	CellMarker
Tnfrsf9	CD4+ T cell	CellMarker
Cd40lg	CD4+ T cell	CellMarker
Il2ra	CD4+ T cell	CellMarker
Cd27	CD4+ T cell	CellMarker
Btla	CD4+ T cell	CellMarker
Icos	CD4+ T cell	CellMarker
Cd28	CD4+ T cell	CellMarker
Cd3d	CD4+ T cell	CellMarker
Cd3e	CD4+ T cell	CellMarker
Cd3g	CD4+ T cell	CellMarker
Cd5	CD4+ T cell	CellMarker
Sele	CD4+ T cell	CellMarker
Selp	CD4+ T cell	CellMarker
Cd69	CD4+ T cell	CellMarker
Cd7	CD4+ T cell	CellMarker
Ctla4	CD4+ T cell	CellMarker
Pdcd1	CD4+ T cell	CellMarker
Igfbp4	CD4+ T cell	CellMarker
Tcf7	CD4+ T cell	CellMarker
Trbc2	CD4+ T cell	CellMarker
Cd27	CD8+ T cell	CellMarker
Cd28	CD8+ T cell	CellMarker
Cd3d	CD8+ T cell	CellMarker
Cd3e	CD8+ T cell	CellMarker
Cd3g	CD8+ T cell	CellMarker
Cd5	CD8+ T cell	CellMarker
Cd8a	CD8+ T cell	CellMarker
Cd8b1	CD8+ T cell	CellMarker
Nkg7	CD8+ T cell	CellMarker
Tcf7	CD8+ T cell	CellMarker
Trbc2	CD8+ T cell	CellMarker
Batf	Follicular helper (Tfh) T cell	CellMarker
Bcl6	Follicular helper (Tfh) T cell	CellMarker
Cxcr5	Follicular helper (Tfh) T cell	CellMarker
Icos	Follicular helper (Tfh) T cell	CellMarker
Pdcd1	Follicular helper (Tfh) T cell	CellMarker
Maf	Follicular helper (Tfh) T cell	CellMarker
Irf4	Follicular helper (Tfh) T cell	CellMarker
Stat3	Follicular helper (Tfh) T cell	CellMarker
Cd101	Regulatory T (Treg) cell	CellMarker
Cd3d	Regulatory T (Treg) cell	CellMarker
Cd3e	Regulatory T (Treg) cell	CellMarker
Cd3g	Regulatory T (Treg) cell	CellMarker
Cd4	Regulatory T (Treg) cell	CellMarker
Ctla4	Regulatory T (Treg) cell	CellMarker
Ebi3	Regulatory T (Treg) cell	CellMarker
Entpd1	Regulatory T (Treg) cell	CellMarker
Foxp3	Regulatory T (Treg) cell	CellMarker
Ikzf2	Regulatory T (Treg) cell	CellMarker
Ikzf4	Regulatory T (Treg) cell	CellMarker
Il10	Regulatory T (Treg) cell	CellMarker
Il12a	Regulatory T (Treg) cell	CellMarker
Il1r1	Regulatory T (Treg) cell	CellMarker
Il1r2	Regulatory T (Treg) cell	CellMarker
Il2ra	Regulatory T (Treg) cell	CellMarker
Itga2	Regulatory T (Treg) cell	CellMarker
Izumo1r	Regulatory T (Treg) cell	CellMarker
Lag3	Regulatory T (Treg) cell	CellMarker
Lrrc32	Regulatory T (Treg) cell	CellMarker
Mki67	Regulatory T (Treg) cell	CellMarker
Nrp1	Regulatory T (Treg) cell	CellMarker
Nt5e	Regulatory T (Treg) cell	CellMarker
Ptprc	Regulatory T (Treg) cell	CellMarker
Rel	Regulatory T (Treg) cell	CellMarker
Stat5a	Regulatory T (Treg) cell	CellMarker
Stat5b	Regulatory T (Treg) cell	CellMarker
Tcf7	Regulatory T (Treg) cell	CellMarker
TGF-beta family	Regulatory T (Treg) cell	CellMarker
Tigit	Regulatory T (Treg) cell	CellMarker
Tnfrsf18	Regulatory T (Treg) cell	CellMarker
Tnfrsf9	Regulatory T (Treg) cell	CellMarker
Trbc2	Regulatory T (Treg) cell	CellMarker
Ptgds	Gamma delta T cells	PanglaoDB
Gzmb	Gamma delta T cells	PanglaoDB
S100b	Gamma delta T cells	PanglaoDB
Nkg7	Gamma delta T cells	PanglaoDB
Prf1	Gamma delta T cells	PanglaoDB
Hopx	Gamma delta T cells	PanglaoDB
Cst7	Gamma delta T cells	PanglaoDB
Klrd1	Gamma delta T cells	PanglaoDB
Ctsw	Gamma delta T cells	PanglaoDB
Spon2	Gamma delta T cells	PanglaoDB
Ifitm1	Gamma delta T cells	PanglaoDB
Gzma	Gamma delta T cells	PanglaoDB
Cd247	Gamma delta T cells	PanglaoDB
Clic3	Gamma delta T cells	PanglaoDB
Cd7	Gamma delta T cells	PanglaoDB
Adgrg1	Gamma delta T cells	PanglaoDB
Ccl5	Gamma delta T cells	PanglaoDB
Trdc	Gamma delta T cells	PanglaoDB
Stmn1	Gamma delta T cells	PanglaoDB
Hmgb2	Gamma delta T cells	PanglaoDB
Tyms	Gamma delta T cells	PanglaoDB
Mki67	Gamma delta T cells	PanglaoDB
Ube2c	Gamma delta T cells	PanglaoDB
Tuba1b	Gamma delta T cells	PanglaoDB
Aspm	Gamma delta T cells	PanglaoDB
Cenpa	Gamma delta T cells	PanglaoDB
Top2a	Gamma delta T cells	PanglaoDB
Pcna	Gamma delta T cells	PanglaoDB
Aurkb	Gamma delta T cells	PanglaoDB
Birc5	Gamma delta T cells	PanglaoDB
Nusap1	Gamma delta T cells	PanglaoDB
Troap	Gamma delta T cells	PanglaoDB
H2afx	Gamma delta T cells	PanglaoDB
Cenpf	Gamma delta T cells	PanglaoDB
Ccnb1	Gamma delta T cells	PanglaoDB
H2afz	Gamma delta T cells	PanglaoDB
Trgv2	Gamma delta T cells	PanglaoDB
Trgj1	Gamma delta T cells	PanglaoDB
Trgj2	Gamma delta T cells	PanglaoDB
Trdd1	Gamma delta T cells	PanglaoDB
Trdd2	Gamma delta T cells	PanglaoDB
Trdj1	Gamma delta T cells	PanglaoDB
Trdj2	Gamma delta T cells	PanglaoDB
Trdv1	Gamma delta T cells	PanglaoDB
Trdv3	Gamma delta T cells	PanglaoDB
Cd38	B cells memory	PanglaoDB
Cd80	B cells memory	PanglaoDB
Cd84	B cells memory	PanglaoDB
Cd86	B cells memory	PanglaoDB
Nt5e	B cells memory	PanglaoDB
Pax5	B cells memory	PanglaoDB
Ptprc	B cells memory	PanglaoDB
Spib	B cells memory	PanglaoDB
Adam28	B cells memory	PanglaoDB
Aim2	B cells memory	PanglaoDB
Alox5	B cells memory	PanglaoDB
Bach2	B cells memory	PanglaoDB
Bank1	B cells memory	PanglaoDB
Blk	B cells memory	PanglaoDB
Ccr6	B cells memory	PanglaoDB
Cd180	B cells memory	PanglaoDB
Cd19	B cells memory	PanglaoDB
Cd22	B cells memory	PanglaoDB
Cd27	B cells memory	PanglaoDB
Cd37	B cells memory	PanglaoDB
Cd69	B cells memory	PanglaoDB
Cd72	B cells memory	PanglaoDB
Cd79A	B cells memory	PanglaoDB
Cd79b	B cells memory	PanglaoDB
Cr2	B cells memory	PanglaoDB
Cxcr5	B cells memory	PanglaoDB
Dennd5b	B cells memory	PanglaoDB
Fcgr2b	B cells memory	PanglaoDB
Frk	B cells memory	PanglaoDB
Gng7	B cells memory	PanglaoDB
Hhex	B cells memory	PanglaoDB
Ighd	B cells memory	PanglaoDB
Ighm	B cells memory	PanglaoDB
Igkc	B cells memory	PanglaoDB
Il7	B cells memory	PanglaoDB
Irf8	B cells memory	PanglaoDB
Ltb	B cells memory	PanglaoDB
Ly86	B cells memory	PanglaoDB
Mbl2	B cells memory	PanglaoDB
Ms4a1	B cells memory	PanglaoDB
Nmbr	B cells memory	PanglaoDB
P2rx5	B cells memory	PanglaoDB
Pnoc	B cells memory	PanglaoDB
Ptprcap	B cells memory	PanglaoDB
Ralgps2	B cells memory	PanglaoDB
Rasgrp2	B cells memory	PanglaoDB
Sik1	B cells memory	PanglaoDB
Sit1	B cells memory	PanglaoDB
Slc12a1	B cells memory	PanglaoDB
Sp140	B cells memory	PanglaoDB
Stap1	B cells memory	PanglaoDB
Tmem156	B cells memory	PanglaoDB
Tnfrsf13b	B cells memory	PanglaoDB
Tnfrsf17	B cells memory	PanglaoDB
Traf4	B cells memory	PanglaoDB
Vpreb3	B cells memory	PanglaoDB
Zbtb32	B cells memory	PanglaoDB
Cd19	B cells naive	PanglaoDB
Cd2	B cells naive	PanglaoDB
Cd72	B cells naive	PanglaoDB
Il2ra	B cells naive	PanglaoDB
Mme	B cells naive	PanglaoDB
Abcb4	B cells naive	PanglaoDB
Adam28	B cells naive	PanglaoDB
Bach2	B cells naive	PanglaoDB
Bank1	B cells naive	PanglaoDB
Bcl7a	B cells naive	PanglaoDB
Bend5	B cells naive	PanglaoDB
Blk	B cells naive	PanglaoDB
Braf	B cells naive	PanglaoDB
Cd180	B cells naive	PanglaoDB
Cd22	B cells naive	PanglaoDB
Cd37	B cells naive	PanglaoDB
Cd69	B cells naive	PanglaoDB
Cd79a	B cells naive	PanglaoDB
Cd79b	B cells naive	PanglaoDB
Cr2	B cells naive	PanglaoDB
Cxcr5	B cells naive	PanglaoDB
Eaf2	B cells naive	PanglaoDB
Fcgr2b	B cells naive	PanglaoDB
Frk	B cells naive	PanglaoDB
Hhex	B cells naive	PanglaoDB
Ighd	B cells naive	PanglaoDB
Ighm	B cells naive	PanglaoDB
Igkc	B cells naive	PanglaoDB
Irf8	B cells naive	PanglaoDB
Ltb	B cells naive	PanglaoDB
Ly86	B cells naive	PanglaoDB
Mep1a	B cells naive	PanglaoDB
Mical3	B cells naive	PanglaoDB
Ms4a1	B cells naive	PanglaoDB
Nmbr	B cells naive	PanglaoDB
P2rx5	B cells naive	PanglaoDB
P2RY14	B cells naive	PanglaoDB
Pnoc	B cells naive	PanglaoDB
Ptprcap	B cells naive	PanglaoDB
Ralgps2	B cells naive	PanglaoDB
Rasgrp2	B cells naive	PanglaoDB
Sell	B cells naive	PanglaoDB
Sik1	B cells naive	PanglaoDB
Slc12a1	B cells naive	PanglaoDB
Spib	B cells naive	PanglaoDB
Stap1	B cells naive	PanglaoDB
Ugt1a8	B cells naive	PanglaoDB
Vpreb3	B cells naive	PanglaoDB
Tnfsf8	B cells naive	PanglaoDB
Foxp1	B cells naive	PanglaoDB
Mitf	B cells naive	PanglaoDB
Cd52	B cells naive	PanglaoDB
Tnfrsf13c	B cells naive	PanglaoDB
Stag3	B cells naive	PanglaoDB
Birc3	B cells naive	PanglaoDB
Cd74	B cells naive	PanglaoDB
Cd40	M1 macrophage	CellMarker
Il1b	M1 macrophage	CellMarker
Nos2	M1 macrophage	CellMarker
Itgax	M1 macrophage	CellMarker
Ccl2	M1 macrophage	CellMarker
Ccl5	M1 macrophage	CellMarker
Il18	M1 macrophage	CellMarker
Il6	M1 macrophage	CellMarker
Cd274	M1 macrophage	CellMarker
Tnf	M1 macrophage	CellMarker
Ccr7	M1 macrophage	CellMarker
Fcgr3	M1 macrophage	CellMarker
Cdh1	M1 macrophage	CellMarker
Il12a	M1 macrophage	CellMarker
Il12b	M1 macrophage	CellMarker
Irf5	M1 macrophage	CellMarker
Cd14	M1 macrophage	CellMarker
Msr1	M1 macrophage	CellMarker
Clec7a	M1 macrophage	CellMarker
Fcgr1	M1 macrophage	CellMarker
Cd68	M1 macrophage	CellMarker
Cd80	M1 macrophage	CellMarker
Cd86	M1 macrophage	CellMarker
Ly6c1	M1 macrophage	CellMarker
Mertk	M1 macrophage	CellMarker
MHC	M1 macrophage	CellMarker
class	M1 macrophage	CellMarker
II	M1 macrophage	CellMarker
Stat1	M1 macrophage	CellMarker
Il13ra1	M2 macrophage	CellMarker
Chil3	M2 macrophage	CellMarker
Mrc1	M2 macrophage	CellMarker
Clec10a	M2 macrophage	CellMarker
Il4	M2 macrophage	CellMarker
Fcgr3	M2 macrophage	CellMarker
Cd200	M2 macrophage	CellMarker
Cdh1	M2 macrophage	CellMarker
Arg1	M2 macrophage	CellMarker
Tgfb1	M2 macrophage	CellMarker
Il10	M2 macrophage	CellMarker
Cd163	M2 macrophage	CellMarker
Ccl22	M2 macrophage	CellMarker
Itgam	M2 macrophage	CellMarker
Adgre1	M2 macrophage	CellMarker
Csf1r	M2 macrophage	CellMarker
Cd14	M2 macrophage	CellMarker
Msr1	M2 macrophage	CellMarker
Cd209e	M2 macrophage	CellMarker
Fcer1a	M2 macrophage	CellMarker
Irf4	M2 macrophage	CellMarker
Ly6c1	M2 macrophage	CellMarker
Retnla	M2 macrophage	CellMarker
