# Supplementary material for: Comprehensive Analysis of NAFLD and the Therapeutic Target Identified
Source: Front Cell Dev Biol. 2021 Sep 20;9:704704. doi: 10.3389/fcell.2021.704704 (PMC8488166; doi:10.3389/fcell.2021.704704)
Supplement: Supplementary Table 2 — Primer sequence.xls. [file Table_2.XLS]

## Sheet: primer
Primer	Sequence(5'to3')
βactin-F	CATCACGATGCCAGTGGTACG
βactin-R	AACCGCGAGAAGATGACCCAG
SCD1-F	TTCCTACCTGCAAGTTCTACACC
SCD1-R	CCGAGCTTTGTAAGAGCGGT
ACC-F	TCACACCTGAAGACCTTAAAGCC
ACC-R	AGCCCACACTGCTTGTACTG
FASN-F	AAGGACCTGTCTAGGTTTGATGC
FASN-R	TGGCTTCATAGGTGACTTCCA
OPTN-F	CCAAACCTGGACACGTTTACC
OPTN-R	CCTCAAATCTCCCTTTCATGGC
CXCL10-F	CTGAGCCTACAGCAGAGGAAC
CXCL10-R	GATGCAGGTACAGCGTACAGT
ENO3-F	TATCGCAATGGGAAGTACGATCT
ENO3-R	AAGCTCTTATACAGCTCTCCGA
LRRC31-F	TGTGTTGGTGGCAACTTGAA
LRRC31-R	TGGAAAACAGAATCACTCCAGG
INHBE-F	ATCTTCCGATGGGGACCAAG
INHBE-R	AGAGTTAAGGTATGCCAGCCC
ABCB1-F	GCAGGTACCATACAGAAACTC
ABCB1-R	AAATACATCATTGCCTGGGT
ATP1A1-F	GAGCGATTCTTTGTTTCTTGG
ATP1A1-R	CACCCAGGTACAGATTATCG
NHP2L1 -F	CAGCCATGGAGGAGATCTC
NHP2L1 -R	CAAAGGCTCCTCTAGGTCC
RORC-F	TTCTCATCAATGCCCATCG
RORC-R	GATGATGAAAGGCCAGCTC
RPL10L-F	CTGACGAATTTGAAGACATGG
RPL10L-R	TTGACTCCACAACCATCAG
RPL11-F	GAGTGGAGACAGACTGACG
RPL11-R	TGACAGTGTATCTAGCTTTGGA
RPL13A-F	AGAAACAGCTCATGAGGCT
RPL13A-R	GGTCTTGAGGACCTCTGTG
RPL15-F	CATGCGCTTTCTTCTGAGG
RPL15-R	TAACGTAACCTTGCTTGGC
RPL19-F	GATCGCCACATGTATCACAG
RPL19-R	GATGTGTTCCATGAGAATCCG
RPL23-F	AAAGGTACATCCAGCAGTG
RPL23-R	TGGCAGAACCTTTCATCTC
RPL23A-F	AGGAGAAACAAGCTTGACCA
RPL23A-R	GTTGTCTTCTATCTTCTTCATGGC
RPL26L1-F	CTCTTTGAGTGACCTCCCG
RPL26L1-R	CATGGTGACCCTCTTGAGG
RPL3-F	CTTCCCTAAGGATGACCCG
RPL3-R	TCTTGTTCACCTTGGATCCC
RPL37-F	CTAAGGCCTACCACCTTCAG
RPL37-R	CGGAATCCATGCACTTTCTC
RPL8-F	ATCGTCAAGGACATCATCCA
RPL8-R	CTTAAACCGATACGGATCCC
RSL24D1-F	AACGATTGCAAGGTGTTCAG
RSL24D1-R	CCTAACTTTGCGAGGATTGC
SLCO1B3-F	GTCCAGTCATTGGCTTTGC
SLCO1B3-R	TGATAGTGCTCAGATCTACATATCC
