# Supplementary material for: Comprehensive Analysis of NAFLD and the Therapeutic Target Identified
Source: Front Cell Dev Biol. 2021 Sep 20;9:704704. doi: 10.3389/fcell.2021.704704 (PMC8488166; doi:10.3389/fcell.2021.704704)
Supplement: Supplementary Table 3 — Limma results in data.xls. [file Table_3.XLS]

## Sheet: Limma result
ID	FC	Log2FC	pvalue	padj
TMEM19	1.79442	0.843519	1.37989e-10	9.80765e-07
P4HA1	0.560565	-0.835047	2.10293e-10	9.80765e-07
TNIK	0.563754	-0.826863	3.14692e-10	9.80765e-07
ME1	1.76421	0.819026	4.61294e-10	9.80765e-07
LRRC31	1.76232	0.81748	4.97245e-10	9.80765e-07
VIL1	0.573949	-0.801006	1.09691e-09	1.80296e-06
PEPD	1.72683	0.788126	2.01461e-09	2.83829e-06
PEG10	1.71772	0.780493	2.87558e-09	3.54487e-06
ST6GALNAC6	0.584505	-0.774713	3.75656e-09	3.78911e-06
IGFBP2	0.584703	-0.774224	3.84213e-09	3.78911e-06
CMYA5	0.591088	-0.758556	7.85034e-09	6.59813e-06
TP53I3	1.69121	0.758059	8.02855e-09	6.59813e-06
INHBE	1.67929	0.747855	1.26875e-08	9.55167e-06
TCF7L1	0.596595	-0.745175	1.42938e-08	9.55167e-06
AKR1A1	1.6748	0.743993	1.50639e-08	9.55167e-06
OPTN	1.67348	0.742854	1.58437e-08	9.55167e-06
RAB26	1.6714	0.741061	1.71514e-08	9.55167e-06
TSPAN3	1.67098	0.740691	1.74336e-08	9.55167e-06
ENO3	1.65745	0.728963	2.91484e-08	1.51296e-05
RASSF4	1.65519	0.726997	3.1747e-08	1.56545e-05
EPHA2	0.606542	-0.721321	4.05742e-08	1.90544e-05
MAMDC4	1.64268	0.716054	5.08654e-08	2.28016e-05
FABP4	1.63558	0.709801	6.63877e-08	2.84659e-05
FMO1	1.63304	0.707558	7.30062e-08	2.99995e-05
PRAP1	1.62932	0.704269	8.38761e-08	3.30874e-05
MAGED2	1.62413	0.699665	1.01756e-07	3.8597e-05
TMEM63A	1.61773	0.693969	1.29031e-07	4.71298e-05
EGFLAM	0.620768	-0.687873	1.66028e-07	5.84776e-05
NPL	1.60599	0.68346	1.9901e-07	6.76771e-05
SQLE	1.60406	0.681724	2.13648e-07	7.02332e-05
CETN2	1.60166	0.679572	2.33249e-07	7.42032e-05
EPAS1	0.625531	-0.676846	2.6058e-07	8.03073e-05
LCMT2	0.62675	-0.674038	2.91952e-07	8.72495e-05
DSN1	1.59429	0.672917	3.05469e-07	8.86041e-05
SLC26A6	1.59147	0.670362	3.38575e-07	9.54007e-05
KLF5	0.629579	-0.667541	3.79156e-07	0.000103868
CXCL10	1.58635	0.665714	4.07897e-07	0.000108184
ALPL	0.630614	-0.66517	4.16852e-07	0.000108184
SLC7A2	0.631442	-0.663277	4.49516e-07	0.00011367
IKBKB	1.58177	0.66154	4.81669e-07	0.000118755
FNDC5	1.58095	0.660788	4.96247e-07	0.000119366
LGALS4	1.5786	0.65865	5.40117e-07	0.000124493
SLC23A1	1.5781	0.658193	5.49954e-07	0.000124493
DYNLT1	1.57783	0.657942	5.55433e-07	0.000124493
TNR	0.63459	-0.656102	5.97254e-07	0.000130892
NR4A1	0.635424	-0.654208	6.4348e-07	0.000137957
ACP5	1.57284	0.653369	6.6502e-07	0.000139541
ABCC6	1.56578	0.646878	8.57013e-07	0.000171106
PLEKHH3	1.56566	0.646769	8.60637e-07	0.000171106
SUMF1	1.56544	0.646565	8.675e-07	0.000171106
MEP1B	1.5633	0.644593	9.36502e-07	0.000181021
DEFB1	1.56259	0.64394	9.60486e-07	0.000181021
LRP4	0.640109	-0.64361	9.72837e-07	0.000181021
SEC14L3	1.55872	0.640365	1.10269e-06	0.000200574
FOSB	0.64184	-0.639715	1.13067e-06	0.000200574
FEZ2	1.55768	0.639396	1.14462e-06	0.000200574
AMDHD1	0.642129	-0.639065	1.15927e-06	0.000200574
FGF14	0.642856	-0.637432	1.23434e-06	0.00020988
RBMS1	0.643439	-0.636124	1.29778e-06	0.000215134
TFAP4	0.643538	-0.635902	1.30886e-06	0.000215134
RASL11A	0.644089	-0.634668	1.37208e-06	0.000218666
HIVEP1	0.644111	-0.634618	1.3747e-06	0.000218666
WIPI1	1.55125	0.633427	1.43865e-06	0.000224837
NR4A2	0.644809	-0.633057	1.45909e-06	0.000224837
FDFT1	1.55029	0.632536	1.48833e-06	0.000225814
REEP4	1.54701	0.629478	1.67173e-06	0.000244088
S100A14	1.54695	0.629427	1.67499e-06	0.000244088
EDN1	0.64649	-0.629301	1.68302e-06	0.000244088
DGCR5	1.54579	0.62834	1.74536e-06	0.00024946
GRIA3	1.54444	0.627087	1.83006e-06	0.000257766
APOL3	1.54405	0.626718	1.85575e-06	0.000257766
CCNG2	1.54329	0.626012	1.90589e-06	0.00025876
LHPP	1.54313	0.625862	1.91668e-06	0.00025876
CDH19	0.648186	-0.625519	1.94162e-06	0.00025876
FRMD7	1.54235	0.625127	1.97051e-06	0.000259109
NOL4	1.54091	0.623785	2.07265e-06	0.000268954
ANO10	1.53975	0.622691	2.15954e-06	0.00027659
PPP1R3C	1.53675	0.619886	2.3988e-06	0.000303294
CSTB	1.53579	0.61898	2.48138e-06	0.000309764
DENND2D	1.53541	0.618619	2.51503e-06	0.00031004
PSMB10	1.53446	0.617727	2.60011e-06	0.000316572
GOT1	0.652211	-0.616589	2.71262e-06	0.000326242
ARL2BP	1.52926	0.612837	3.11768e-06	0.00037044
PDLIM5	0.654953	-0.610538	3.39392e-06	0.000398462
ING4	1.52571	0.60948	3.52874e-06	0.000409417
UBTD2	1.52326	0.607164	3.84205e-06	0.000440584
UGT2A3	1.52268	0.606611	3.9207e-06	0.000444437
NSDHL	1.52134	0.605342	4.10714e-06	0.000457953
MPZL2	1.52116	0.605172	4.13281e-06	0.000457953
CDK5RAP2	1.52032	0.604378	4.25448e-06	0.000466196
DHX58	1.5197	0.603788	4.34698e-06	0.000466459
FAM9B	0.658037	-0.60376	4.35147e-06	0.000466459
LEPR	0.659153	-0.601315	4.75672e-06	0.000504417
HAL	0.660528	-0.598308	5.30463e-06	0.000551922
PPARGC1A	0.660621	-0.598106	5.34363e-06	0.000551922
ERBB2	1.51357	0.597956	5.3726e-06	0.000551922
PPP1R15A	0.6615	-0.596187	5.72706e-06	0.00058227
FOXO1	0.661808	-0.595515	5.86727e-06	0.000582424
SHBG	0.661829	-0.59547	5.87698e-06	0.000582424
GM2A	1.51082	0.595334	5.90574e-06	0.000582424
CD151	1.50999	0.59454	6.07702e-06	0.000593382
SORBS1	0.662894	-0.59315	6.38811e-06	0.000617643
LGALS1	1.50755	0.59221	6.60715e-06	0.000632619
PSMB9	1.50697	0.59165	6.74099e-06	0.000633146
MLF1	0.663584	-0.59165	6.74106e-06	0.000633146
FADS2	1.50622	0.590929	6.91717e-06	0.000643558
ACSS2	1.50564	0.590381	7.05401e-06	0.000650155
FBXO2	1.50424	0.589035	7.4012e-06	0.000675839
UNC119	1.50397	0.588771	7.47117e-06	0.00067597
IP6K2	1.50338	0.588215	7.62091e-06	0.000683249
CTCFL	0.665568	-0.587343	7.86097e-06	0.000698423
GPD1	1.50071	0.585642	8.35053e-06	0.000732686
BACH2	0.666447	-0.585437	8.41139e-06	0.000732686
ARG2	0.666537	-0.585243	8.4695e-06	0.000732686
THRSP	1.49961	0.58459	8.66791e-06	0.00074333
TYMS	1.49861	0.583626	8.96852e-06	0.000762479
RABGAP1L	1.49836	0.583383	9.04592e-06	0.000762486
SLITRK3	0.667575	-0.582997	9.17009e-06	0.000766402
CIT	0.667862	-0.582377	9.37308e-06	0.00077666
HDHD3	1.49688	0.581955	9.51388e-06	0.00077666
DHRS9	1.49674	0.581828	9.55653e-06	0.00077666
MDFIC	1.49659	0.581676	9.60784e-06	0.00077666
SGCB	1.49537	0.580507	1.00116e-05	0.000793983
FGFR1	0.668759	-0.580441	1.00349e-05	0.000793983
ANKH	1.49522	0.58036	1.00637e-05	0.000793983
SLC29A1	1.49049	0.575789	1.18122e-05	0.000924541
TMEM45B	1.48846	0.573821	1.26515e-05	0.000982433
CPN1	0.672217	-0.573002	1.30172e-05	0.00100293
MCM5	1.48587	0.571306	1.38066e-05	0.00104847
CCDC115	1.48565	0.571097	1.39071e-05	0.00104847
GDF5	0.673133	-0.571037	1.39362e-05	0.00104847
INHBB	0.673307	-0.570663	1.41178e-05	0.00104847
MAP1LC3A	1.48516	0.570618	1.41398e-05	0.00104847
PHPT1	1.48425	0.569739	1.45768e-05	0.00107281
GINS2	1.48307	0.56859	1.51672e-05	0.00110799
ERN1	0.674807	-0.567453	1.57738e-05	0.00114383
RACGAP1	1.48065	0.566227	1.64535e-05	0.00117104
RAPGEFL1	1.48043	0.566015	1.65741e-05	0.00117104
PPP2R2A	0.67549	-0.565994	1.65857e-05	0.00117104
TGFBR3	0.675521	-0.565927	1.6624e-05	0.00117104
FILIP1L	0.675626	-0.565704	1.67521e-05	0.0011717
PPP1R10	0.676111	-0.564668	1.73587e-05	0.00120558
SLC38A2	0.676972	-0.562832	1.84859e-05	0.00127488
SERPINF1	1.47578	0.561475	1.93631e-05	0.00129004
CLDN2	0.677632	-0.561425	1.93958e-05	0.00129004
ABCC5	1.47562	0.561319	1.94664e-05	0.00129004
MTAP	0.677701	-0.561278	1.94932e-05	0.00129004
ANXA13	1.4754	0.561104	1.96099e-05	0.00129004
H6PD	0.677816	-0.561034	1.96566e-05	0.00129004
CYP4Z1	0.677844	-0.560975	1.96959e-05	0.00129004
CYB5R2	1.47518	0.560892	1.97521e-05	0.00129004
SIK1	0.678059	-0.560517	2.00057e-05	0.001298
IDI1	1.47421	0.559944	2.04e-05	0.00130761
PTX3	0.678341	-0.559917	2.04189e-05	0.00130761
IL15	1.47348	0.559224	2.09062e-05	0.00131514
KCNK1	0.678678	-0.559202	2.0922e-05	0.00131514
SNX10	1.47343	0.559181	2.09367e-05	0.00131514
ATP6V0D1	1.47294	0.558702	2.12802e-05	0.00131994
CRYM	1.47294	0.558702	2.12808e-05	0.00131994
PMP2	0.679475	-0.557508	2.21605e-05	0.00136592
SLC39A7	1.47142	0.557211	2.23851e-05	0.00137119
RHOBTB1	1.47067	0.556477	2.29485e-05	0.00139703
ZWINT	1.47018	0.555996	2.3325e-05	0.00141123
LPL	1.46955	0.555379	2.38166e-05	0.00143219
MAFB	1.46876	0.554603	2.44488e-05	0.0014613
KLHL22	1.46843	0.554277	2.47193e-05	0.00146856
CEACAM1	0.681118	-0.554024	2.49314e-05	0.0014723
CPEB3	0.681354	-0.553524	2.53552e-05	0.00148197
BTN2A2	1.46762	0.553476	2.53957e-05	0.00148197
SLITRK2	0.681559	-0.553089	2.57291e-05	0.00149259
IL6	0.681986	-0.552185	2.65235e-05	0.00152968
COPZ2	1.46605	0.551939	2.6744e-05	0.00153342
ANKRD29	1.46431	0.550217	2.83346e-05	0.00161524
DPYSL2	1.46292	0.548853	2.96581e-05	0.00167809
TBC1D22A	1.46268	0.548619	2.98911e-05	0.00167809
PPP1CA	1.46263	0.548562	2.99477e-05	0.00167809
SULF2	1.4622	0.548139	3.03739e-05	0.00169236
APOF	0.684665	-0.54653	3.20482e-05	0.00177561
HMGCS1	1.46037	0.546338	3.22539e-05	0.00177703
NICN1	1.45904	0.545017	3.37024e-05	0.00184651
ELOVL5	1.45831	0.544293	3.45227e-05	0.00188101
IL32	1.45768	0.543677	3.52341e-05	0.00190245
MKX	0.686048	-0.543619	3.5302e-05	0.00190245
DRG2	0.686212	-0.543275	3.57074e-05	0.00191384
IFI27	1.45686	0.542863	3.61975e-05	0.00192962
ZNF22	0.686614	-0.542428	3.67223e-05	0.00194707
BTN3A1	1.45533	0.54135	3.8054e-05	0.00200689
GCK	1.45417	0.5402	3.95254e-05	0.0020734
TMEM98	1.45377	0.539799	4.00505e-05	0.00208983
RFTN1	1.4534	0.539432	4.05375e-05	0.00210411
MSH2	1.45286	0.538896	4.12582e-05	0.00213031
HBB	1.45258	0.538622	4.16314e-05	0.00213838
DHRS7	1.45239	0.538426	4.19008e-05	0.00214107
MAGI1	0.688906	-0.537621	4.30229e-05	0.00218707
HOMER1	0.689045	-0.537331	4.34345e-05	0.00219667
CASP1	1.45032	0.536373	4.48193e-05	0.00225514
SLC22A7	1.45	0.536051	4.52941e-05	0.0022555
C11orf80	1.44981	0.535865	4.55703e-05	0.0022555
NKRF	0.689799	-0.535751	4.57408e-05	0.0022555
HPRT1	0.68986	-0.535624	4.5931e-05	0.0022555
RNF121	1.44954	0.535598	4.597e-05	0.0022555
UST	0.690141	-0.535036	4.6822e-05	0.00228593
CTSZ	1.4486	0.53466	4.74006e-05	0.00230278
INPP1	0.69056	-0.534162	4.81781e-05	0.00232225
PCNA	1.44804	0.534102	4.82723e-05	0.00232225
VAMP1	1.4473	0.533364	4.94464e-05	0.00236307
TMEM169	1.44713	0.533193	4.97227e-05	0.00236307
SRD5A2	1.44704	0.533107	4.9862e-05	0.00236307
PHLDA1	0.691165	-0.532898	5.02033e-05	0.00236307
NUPR1	1.44676	0.532827	5.03189e-05	0.00236307
CEBPD	0.691331	-0.532551	5.07738e-05	0.0023657
ELN	0.691361	-0.532489	5.08749e-05	0.0023657
MED22	1.44626	0.532323	5.11507e-05	0.0023657
TYMP	1.44615	0.532213	5.13344e-05	0.0023657
AKTIP	1.44592	0.531985	5.17168e-05	0.00237146
KLRB1	1.44578	0.531852	5.19403e-05	0.00237146
TRADD	1.44484	0.530911	5.35522e-05	0.00243379
TM7SF2	1.44464	0.530709	5.39035e-05	0.00243852
PLCG1	1.44433	0.530396	5.44534e-05	0.00245215
ID4	0.692771	-0.52955	5.5966e-05	0.0025088
MYH10	0.69284	-0.529405	5.62292e-05	0.0025092
VPS37B	0.693064	-0.528939	5.70827e-05	0.0025188
CSAD	1.44281	0.52888	5.71924e-05	0.0025188
ZBTB2	0.693098	-0.52887	5.72107e-05	0.0025188
CAMK2G	1.44161	0.527679	5.94527e-05	0.00260075
SRF	0.693706	-0.527603	5.95995e-05	0.00260075
NQO2	1.44047	0.526542	6.16716e-05	0.00267932
FOXC1	0.694726	-0.525483	6.38089e-05	0.0027586
ETS2	0.694784	-0.525363	6.40558e-05	0.0027586
ELOVL1	1.43852	0.52459	6.56663e-05	0.00281565
NCKAP1L	1.43827	0.52433	6.62162e-05	0.00282695
HDAC6	1.43799	0.524056	6.67998e-05	0.00283619
CHL1	0.695501	-0.523875	6.71883e-05	0.00283619
CCDC9	0.695525	-0.523826	6.72955e-05	0.00283619
ATP6V1E2	1.43688	0.522936	6.92392e-05	0.00288963
TREM2	1.43679	0.522845	6.94427e-05	0.00288963
DHDDS	1.43676	0.522819	6.95e-05	0.00288963
RALGPS1	1.43665	0.522713	6.97356e-05	0.00288963
SAMD5	0.696597	-0.521603	7.22535e-05	0.00298144
UQCRQ	1.43535	0.521398	7.27273e-05	0.00298849
KLHDC8B	1.43468	0.520731	7.4291e-05	0.00304007
ANGPTL4	0.697176	-0.520405	7.50673e-05	0.00305915
SCD	1.43417	0.52022	7.55111e-05	0.00306301
MYL6B	1.43399	0.520034	7.59609e-05	0.00306301
CHRNB1	1.43393	0.519979	7.60939e-05	0.00306301
OXT	1.43262	0.518652	7.93734e-05	0.0031707
CAPG	1.43258	0.518616	7.94629e-05	0.0031707
DEF8	1.43209	0.518126	8.07106e-05	0.0031707
CHST11	1.43201	0.518045	8.09181e-05	0.0031707
COX7A2L	1.432	0.518032	8.0951e-05	0.0031707
CYP4F2	1.43187	0.517899	8.12938e-05	0.0031707
IFI6	1.43176	0.517792	8.15695e-05	0.0031707
CRELD1	1.43174	0.517765	8.16395e-05	0.0031707
VPS45	1.43173	0.517756	8.16626e-05	0.0031707
ADRB2	0.698561	-0.517542	8.22195e-05	0.00317246
LY86	1.43146	0.517491	8.23514e-05	0.00317246
LATS2	0.6987	-0.517254	8.2972e-05	0.00318393
RBM24	0.698966	-0.516706	8.4425e-05	0.00322713
LGI2	0.699183	-0.516259	8.56285e-05	0.0032605
IL4R	0.699409	-0.515792	8.69024e-05	0.00329627
HLA-F	1.42894	0.51494	8.92701e-05	0.00336616
FLII	1.42888	0.514885	8.94275e-05	0.00336616
NUSAP1	1.42863	0.514629	9.01506e-05	0.00337145
RFX5	1.42859	0.514594	9.02517e-05	0.00337145
HS3ST3B1	0.700276	-0.514005	9.19414e-05	0.00341487
KIAA0040	0.700303	-0.513948	9.21067e-05	0.00341487
PIK3IP1	1.42778	0.513773	9.26161e-05	0.0034209
MYC	0.700526	-0.513489	9.34478e-05	0.00343874
IFT52	1.42724	0.51323	9.42131e-05	0.00345401
EGR1	0.700942	-0.512634	9.59969e-05	0.00350638
GADD45G	0.701072	-0.512366	9.68073e-05	0.00351767
B2M	1.42632	0.512296	9.70195e-05	0.00351767
RASL10B	0.701269	-0.511961	9.80464e-05	0.00354188
CYP51A1	1.42581	0.511784	9.85935e-05	0.00354865
ABHD1	1.42557	0.511535	9.93656e-05	0.00356343
BCAR3	1.42533	0.511301	0.000100098	0.0035684
IGF1	0.70161	-0.51126	0.000100228	0.0035684
MYO7A	1.42509	0.511056	0.00010087	0.00357836
NCOR1	0.702074	-0.510305	0.00010327	0.00365037
MAT1A	0.702306	-0.509829	0.00010482	0.00366337
MMAB	1.42387	0.509815	0.000104865	0.00366337
SLC25A25	0.702326	-0.509788	0.000104956	0.00366337
BCKDK	1.42375	0.509692	0.00010527	0.00366337
NFE2L2	0.702406	-0.509624	0.000105496	0.00366337
DDO	1.42356	0.509498	0.00010591	0.00366485
MSL3	1.42324	0.509178	0.000106975	0.00368877
MTUS1	0.702821	-0.50877	0.000108346	0.00372156
TRIB1	0.702913	-0.508582	0.000108985	0.00372156
MFSD3	1.42263	0.50856	0.000109058	0.00372156
RP1	0.703206	-0.50798	0.000111051	0.00377651
HDAC8	1.42187	0.507794	0.000111695	0.00378536
GABRE	1.42146	0.507369	0.000113185	0.00379955
FAH	1.42145	0.507368	0.00011319	0.00379955
RNF43	1.42143	0.507345	0.00011327	0.00379955
SPTLC3	1.4212	0.507108	0.000114107	0.00381465
SERPINA1	0.703899	-0.506561	0.000116068	0.00386711
FOSL1	0.703959	-0.506437	0.000116516	0.00386895
IGFBP1	0.704272	-0.505795	0.000118862	0.00393361
DAO	1.4189	0.504773	0.000122691	0.00404677
MYL9	0.705011	-0.504282	0.000124572	0.00409511
ERF	0.705092	-0.504116	0.000125215	0.00410254
MR1	1.41796	0.503812	0.000126399	0.00411179
MYOM1	0.705292	-0.503707	0.000126811	0.00411179
SLC5A9	1.41778	0.503632	0.000127103	0.00411179
CAMK1D	1.41773	0.503582	0.0001273	0.00411179
PLA2G7	1.41766	0.503511	0.000127581	0.00411179
FANCG	1.41751	0.503357	0.00012819	0.00411794
DBNL	1.41733	0.503173	0.000128921	0.00411855
SNX33	0.705568	-0.503142	0.000129044	0.00411855
WBP2	0.705791	-0.502687	0.000130873	0.00416345
CD2	1.41619	0.502013	0.000133621	0.00423719
DSEL	0.70631	-0.501627	0.000135222	0.00427422
NXT1	0.706669	-0.500894	0.000138308	0.00435782
TSPAN12	1.41435	0.50014	0.000141558	0.00444599
SOCS1	0.70734	-0.499525	0.000144256	0.00451635
RDH16	1.41329	0.499059	0.000146334	0.0045669
DOCK2	1.41253	0.49828	0.00014987	0.00463246
SIRT1	0.707984	-0.498211	0.000150192	0.00463246
KLHL36	0.707994	-0.49819	0.000150284	0.00463246
MCAM	0.708078	-0.49802	0.000151072	0.00463246
MCM2	1.41224	0.497984	0.000151239	0.00463246
KL	0.708097	-0.497981	0.000151253	0.00463246
PRRG2	1.41209	0.497836	0.000151923	0.0046386
MAFF	0.708319	-0.497528	0.000153363	0.00465318
HAPLN4	1.41167	0.497399	0.000153971	0.00465318
ZNF331	0.70843	-0.497302	0.000154428	0.00465318
PON3	0.708435	-0.497293	0.00015447	0.00465318
S100A16	1.41141	0.497136	0.000155212	0.00465318
LAMB2	1.41141	0.497132	0.000155232	0.00465318
TNXB	0.708623	-0.496909	0.000156292	0.00467076
RFC5	1.41084	0.496554	0.000157999	0.00470751
SLC16A1	0.70904	-0.496061	0.000160396	0.00474814
COMT	1.41031	0.496017	0.000160612	0.00474814
ZFAND5	0.709081	-0.495977	0.000160807	0.00474814
GARNL3	1.4101	0.495802	0.000161666	0.00475926
RNF34	1.40935	0.495027	0.000165531	0.00485854
FZR1	1.40907	0.494738	0.000166994	0.00488692
COG4	1.40869	0.49435	0.000168979	0.00491205
FASN	1.40867	0.494336	0.00016905	0.00491205
SLC28A1	1.40862	0.494279	0.000169347	0.00491205
RNASEH2A	1.4077	0.493342	0.000174237	0.00503909
CCDC28A	1.4069	0.492516	0.00017866	0.00513843
SLC25A20	1.40689	0.492506	0.000178714	0.00513843
TRIP6	1.40637	0.491971	0.000181634	0.00520719
AGTR1	0.711591	-0.490879	0.000187738	0.00536659
VRK3	1.40497	0.490542	0.000189658	0.00540581
BPNT1	1.40487	0.490441	0.000190243	0.00540684
STX10	1.40457	0.490128	0.000192045	0.00542568
THOC5	1.40453	0.490087	0.000192282	0.00542568
RPA1	1.40448	0.49004	0.000192556	0.00542568
C9orf72	0.712269	-0.489507	0.000195681	0.00549803
AMFR	1.40384	0.489381	0.000196427	0.00550329
HPGD	1.40353	0.489056	0.000198357	0.00553714
QPRT	1.40342	0.488943	0.000199032	0.00553714
GNA12	1.40323	0.488749	0.000200204	0.00553714
PRSS3	1.40315	0.488665	0.000200708	0.00553714
ABCA1	0.712702	-0.488629	0.000200925	0.00553714
ABCB11	0.712758	-0.488516	0.000201612	0.00553714
ING2	1.40288	0.488393	0.000202361	0.00553714
IDO2	1.40287	0.488381	0.000202429	0.00553714
TFPI	0.712866	-0.488297	0.000202943	0.00553714
BHMT2	1.40274	0.488247	0.000203249	0.00553714
TMEM135	1.40252	0.488018	0.000204658	0.00556015
GPR37L1	0.713257	-0.487505	0.000207835	0.00563091
ESAM	0.713303	-0.487414	0.000208404	0.00563091
TBC1D7	1.40175	0.487227	0.000209577	0.00564712
LEAP2	1.40143	0.486901	0.000211639	0.00567883
GRAMD4	0.713577	-0.486859	0.000211905	0.00567883
DHRS13	0.713689	-0.486633	0.000213346	0.00570195
RAP2A	1.40091	0.48636	0.000215105	0.00573341
TARBP1	1.39954	0.484948	0.000224395	0.00595431
TSC22D2	0.714538	-0.484917	0.0002246	0.00595431
MPP1	1.39938	0.484789	0.000225462	0.00596115
PDZK1	1.39914	0.48454	0.000227149	0.00598969
C6	0.714819	-0.484351	0.000228437	0.0060076
GOSR2	1.39859	0.483977	0.000231001	0.00604941
ARPC5	1.39856	0.48394	0.000231254	0.00604941
CYB5B	1.39813	0.483498	0.000234329	0.00611363
RAMP1	0.715512	-0.482952	0.000238174	0.0061961
DPM3	1.39752	0.482871	0.000238747	0.0061961
GMEB2	0.715675	-0.482623	0.000240519	0.00622572
SPATS2	1.39709	0.48243	0.000241904	0.00624518
NDUFB2	1.39639	0.481707	0.000247165	0.00633895
CYP3A4	0.716137	-0.481693	0.000247267	0.00633895
GHR	1.39634	0.481649	0.000247593	0.00633895
HAGH	1.39627	0.481579	0.000248107	0.00633895
KLB	1.39604	0.481341	0.000249865	0.00636736
LRP11	1.39564	0.480925	0.000252975	0.00643
MYO5A	1.39552	0.480807	0.000253857	0.00643582
SLC26A4	0.716626	-0.480708	0.000254606	0.00643827
PPIF	1.39472	0.479973	0.00026022	0.0065634
ALAD	1.39436	0.479599	0.000263119	0.00661958
RNF157	1.39419	0.479422	0.000264499	0.00663738
ZDHHC2	1.39385	0.47907	0.000267267	0.00668982
GAS6	1.39375	0.478976	0.00026801	0.00669143
CENPO	0.717702	-0.478542	0.000271472	0.00676075
THUMPD2	0.717835	-0.478275	0.000273625	0.0067972
CD48	1.39283	0.478016	0.000275723	0.00681893
MET	0.718003	-0.477939	0.000276354	0.00681893
SAE1	1.39273	0.477912	0.000276574	0.00681893
CXCL2	0.718097	-0.477749	0.000277906	0.00683468
FOS	0.718351	-0.477239	0.000282125	0.00691212
PRKCB	1.39198	0.477139	0.000282951	0.00691212
MAD2L1	1.39193	0.477086	0.000283396	0.00691212
GUCA2B	1.39188	0.477031	0.000283858	0.00691212
MCM6	1.39157	0.47671	0.000286557	0.00695619
NID1	0.718645	-0.476648	0.000287079	0.00695619
TSPAN13	0.718773	-0.476392	0.000289253	0.0069917
PFKL	1.39114	0.476265	0.000290333	0.00700064
PNPLA3	1.39081	0.475928	0.000293227	0.00704418
OAS1	1.39077	0.475889	0.000293567	0.00704418
EBP	1.39043	0.475533	0.000296649	0.00710085
RHOB	0.719553	-0.474827	0.000302866	0.00723211
CHID1	1.38944	0.474503	0.000305761	0.00728362
IL2RB	1.38928	0.474339	0.000307238	0.00730117
ZNF226	1.3886	0.473635	0.000313639	0.00742843
CMAS	1.38856	0.473585	0.0003141	0.00742843
ARID5B	0.720267	-0.473396	0.000315845	0.00745183
DNAJC12	0.720335	-0.47326	0.0003171	0.00746359
NUP50	0.720457	-0.473016	0.000319374	0.00748857
UNC45A	1.38793	0.472937	0.000320112	0.00748857
HLA-DMB	1.38786	0.472858	0.000320858	0.00748857
KHK	1.38782	0.472817	0.00032124	0.00748857
STAP2	1.38774	0.472741	0.000321958	0.00748857
CXCL13	0.720674	-0.472582	0.000323458	0.00749443
ANKRD13C	0.720688	-0.472553	0.00032373	0.00749443
IER3	0.720756	-0.472416	0.000325024	0.00750676
RAPH1	1.38708	0.472048	0.000328546	0.00756327
PYGB	1.38694	0.471907	0.000329898	0.00756327
ZNF117	1.38686	0.471823	0.00033071	0.00756327
CHAC1	0.721067	-0.471795	0.000330973	0.00756327
DYNC1H1	1.3868	0.471761	0.000331305	0.00756327
SLC45A3	1.3865	0.47145	0.000334328	0.00760463
CCDC22	1.38647	0.471416	0.000334659	0.00760463
VPS39	1.38599	0.470921	0.000339521	0.00769738
PDE11A	1.38545	0.470351	0.000345208	0.00780836
SPRY1	0.721845	-0.470238	0.000346341	0.00781606
GPR88	0.722021	-0.469888	0.000349886	0.00787803
HECTD2	0.722065	-0.469799	0.000350797	0.00788056
KCTD15	1.38459	0.469455	0.000354319	0.00794159
ZNF185	1.38449	0.469356	0.000355341	0.00794643
HLA-DMA	1.38441	0.46927	0.000356234	0.00794837
AACS	1.38383	0.468666	0.000362532	0.00802398
NUP153	0.722646	-0.468638	0.000362821	0.00802398
GIMAP1	1.38378	0.468618	0.000363041	0.00802398
KHSRP	0.722678	-0.468574	0.000363495	0.00802398
GAPDH	1.38372	0.468556	0.000363691	0.00802398
ARPC2	1.38332	0.468131	0.000368205	0.00810544
IVNS1ABP	0.723008	-0.467916	0.000370505	0.00813791
PELI1	0.723166	-0.467601	0.000373897	0.0081863
SLCO1C1	0.723188	-0.467558	0.000374369	0.0081863
FBXO8	1.38238	0.467156	0.000378745	0.00826368
ELMOD3	1.38225	0.467022	0.000380214	0.00827741
PSMD7	1.38194	0.46669	0.000383882	0.00833887
UCK1	1.38161	0.466345	0.000387728	0.00838993
SLC25A18	0.723805	-0.466327	0.000387934	0.00838993
C3orf18	1.38137	0.466105	0.000390433	0.00842219
CDC23	1.38132	0.466042	0.000391134	0.00842219
GREM2	0.724173	-0.465594	0.000396228	0.00851328
THTPA	1.38056	0.46525	0.000400181	0.00857953
CDC42EP2	0.724403	-0.465136	0.000401502	0.00858919
ATP1B2	0.724476	-0.464989	0.000403198	0.00860679
RNF181	1.38008	0.464751	0.000405976	0.00864739
RRS1	0.724958	-0.464031	0.000414473	0.00880933
GMPR2	1.37919	0.463816	0.000417044	0.00883529
DGAT1	1.37915	0.463779	0.000417486	0.00883529
CD300A	1.37901	0.46363	0.000419283	0.00885262
BCL3	0.725193	-0.463562	0.0004201	0.00885262
RDH11	1.37854	0.463137	0.000425262	0.0089423
RGS5	0.725456	-0.46304	0.000426452	0.00894824
ARHGEF16	1.3783	0.462889	0.0004283	0.00896793
NPC2	1.37805	0.46263	0.000431491	0.00901561
PRCP	1.37765	0.462207	0.000436765	0.00909028
KALRN	0.725881	-0.462195	0.000436909	0.00909028
FNBP1L	1.37742	0.461972	0.000439711	0.00912932
PKLR	1.37716	0.461694	0.000443231	0.00918308
SAG	0.726229	-0.461503	0.000445661	0.00921407
FAM13A	1.37658	0.461087	0.000450994	0.00930482
RTN4IP1	1.3764	0.460897	0.000453454	0.00931944
TLR3	1.37632	0.460818	0.000454474	0.00931944
C3orf52	0.726576	-0.460814	0.000454537	0.00931944
ZNF408	0.726738	-0.460494	0.000458713	0.00938554
FBXO21	0.726836	-0.460299	0.00046127	0.00940039
FRK	1.37582	0.460293	0.000461346	0.00940039
ZFP36	0.72694	-0.460091	0.000464011	0.00943521
KLF6	0.72707	-0.459833	0.000467441	0.0094854
PAQR7	1.37517	0.45961	0.000470427	0.00952639
LRG1	0.727339	-0.4593	0.000474612	0.00959144
SYK	1.37478	0.459206	0.000475883	0.00959747
CD63	1.37446	0.458861	0.000480579	0.00967239
SPP1	1.37422	0.458614	0.000483979	0.00972097
FNDC3B	0.728097	-0.457798	0.000495339	0.00992893
CD52	1.3733	0.457652	0.000497401	0.00995003
PDLIM3	0.728478	-0.457042	0.000506092	0.0100845
ORMDL2	1.37268	0.456999	0.000506709	0.0100845
PPP1R7	1.37265	0.456965	0.00050719	0.0100845
CD24	1.37241	0.456712	0.000510856	0.0101254
STK40	0.728661	-0.456681	0.000511303	0.0101254
RNF213	1.37227	0.45656	0.000513061	0.0101371
CD247	1.37214	0.456433	0.000514909	0.0101371
GADD45B	0.728788	-0.456428	0.000514975	0.0101371
BACH1	0.728853	-0.456301	0.000516844	0.0101536
SYT7	1.37169	0.455959	0.000521868	0.0102209
ALDH6A1	0.729042	-0.455927	0.000522342	0.0102209
CAT	1.371	0.455226	0.000532817	0.0104052
MVK	1.37086	0.455076	0.000535067	0.0104239
HMGN3	1.3708	0.455022	0.000535887	0.0104239
GPX3	0.72954	-0.454941	0.000537126	0.0104274
TP53BP2	0.729641	-0.454742	0.000540149	0.0104655
SLC15A3	1.37023	0.454421	0.00054507	0.0105402
IL2RG	1.37002	0.454197	0.00054853	0.0105737
PLOD2	0.72993	-0.45417	0.000548951	0.0105737
TUBB6	0.730046	-0.45394	0.00055252	0.0106217
TNRC6C	0.730267	-0.453504	0.000559351	0.0107321
APOLD1	0.730358	-0.453325	0.000562184	0.0107602
CYB561	1.36913	0.453258	0.000563248	0.0107602
CD19	0.730418	-0.453205	0.000564088	0.0107602
DPYS	1.3689	0.453017	0.000567086	0.0107965
AP2S1	1.36879	0.452899	0.000568965	0.0107966
SLC11A2	0.730583	-0.45288	0.000569279	0.0107966
DRAP1	1.36861	0.452713	0.000571962	0.0108148
CRYAB	0.730682	-0.452684	0.00057243	0.0108148
CRISPLD2	0.730894	-0.452267	0.000579184	0.0109214
SYP	0.73093	-0.452195	0.000580362	0.0109228
IFI27L2	1.36801	0.452083	0.000582188	0.0109251
NFX1	0.731028	-0.452001	0.00058353	0.0109251
IRX3	0.731037	-0.451984	0.000583808	0.0109251
FEN1	1.3677	0.451755	0.000587581	0.0109749
MFGE8	0.731223	-0.451616	0.000589878	0.0109969
WDHD1	1.36727	0.451301	0.000595112	0.0110736
NIN	1.36717	0.451194	0.000596903	0.011086
ROGDI	1.36684	0.450846	0.000602763	0.0111734
MANBAL	1.36675	0.450745	0.000604462	0.0111734
FAT1	1.36668	0.450673	0.000605695	0.0111734
NNMT	0.731729	-0.450619	0.000606611	0.0111734
PLP2	1.36659	0.45058	0.000607273	0.0111734
DCTN3	1.36613	0.450096	0.000615564	0.0113048
LCMT1	1.366	0.44996	0.000617919	0.011327
LGALS3	1.36569	0.449633	0.000623595	0.0114098
EGR3	0.732398	-0.449301	0.000629413	0.011495
MAMDC2	0.732581	-0.448939	0.000635809	0.0115903
ATP6V1F	1.36445	0.448322	0.000646861	0.0117666
PTGFR	1.3644	0.448266	0.000647867	0.0117666
ADCY6	1.36428	0.448138	0.000650192	0.0117871
LSS	1.36406	0.447906	0.000654413	0.0118419
FBXO27	1.36396	0.4478	0.000656351	0.0118552
SPRY2	0.733215	-0.447691	0.000658343	0.0118694
DNMT3L	1.36371	0.447533	0.000661243	0.0118746
LAMP3	1.3637	0.447528	0.000661348	0.0118746
PXMP4	1.36366	0.447479	0.000662241	0.0118746
CEBPA	1.36342	0.447231	0.000666837	0.0119182
ZNF277	1.36341	0.447217	0.00066709	0.0119182
BLVRA	1.36321	0.447003	0.000671083	0.0119678
CHAF1A	1.36285	0.446629	0.000678102	0.0120712
CDK5	1.36269	0.446459	0.000681311	0.0121065
IFIT2	1.36247	0.446228	0.000685708	0.0121627
ITGB7	1.36209	0.445824	0.000693437	0.0122777
DIO1	1.36179	0.445499	0.000699726	0.0123668
FLNC	0.734445	-0.445273	0.000704127	0.0124224
FMO3	1.36149	0.445185	0.000705853	0.0124306
EFHD1	0.734693	-0.444786	0.000713709	0.0125465
ATP11C	1.36105	0.444719	0.000715022	0.0125472
CLEC1A	0.734863	-0.444452	0.000720335	0.0125995
TPRG1L	1.36075	0.4444	0.000721382	0.0125995
CIB1	1.36073	0.444377	0.000721833	0.0125995
ALDOC	1.36006	0.443668	0.000736136	0.0128265
ACAA1	1.36	0.443603	0.000737465	0.0128269
RNF186	1.35974	0.443327	0.000743115	0.0128852
SLC1A7	1.35969	0.443278	0.000744119	0.0128852
ZDHHC3	1.35966	0.443248	0.000744743	0.0128852
ZCCHC14	0.735509	-0.443185	0.00074604	0.0128852
CASK	1.3595	0.443075	0.000748299	0.0129016
LSM4	1.35942	0.442995	0.00074996	0.0129077
DDC	1.35923	0.442786	0.000754296	0.0129224
CSTA	1.35921	0.44277	0.000754634	0.0129224
STC1	0.735737	-0.442739	0.000755277	0.0129224
GPC6	1.35915	0.442701	0.000756059	0.0129224
IRF4	0.735875	-0.442467	0.000760969	0.0129839
RGS10	1.35873	0.442261	0.000765305	0.0130353
RBP5	1.35856	0.442077	0.000769204	0.0130791
OAS3	1.35843	0.441941	0.000772076	0.0131032
PLSCR4	0.736174	-0.441882	0.000773334	0.0131032
PLCB3	1.3583	0.441806	0.000774952	0.0131032
EDAR	1.35826	0.441761	0.000775932	0.0131032
NINL	1.35779	0.441262	0.000786647	0.0132614
DDX51	0.736632	-0.440985	0.000792681	0.0133182
MAGEH1	1.35753	0.440983	0.000792718	0.0133182
CTSE	0.736688	-0.440874	0.000795097	0.0133355
UROD	1.35715	0.440578	0.000801602	0.0134217
DHRS11	1.35708	0.440511	0.000803077	0.0134236
CPEB4	0.737009	-0.440246	0.000808935	0.0134987
SERPINB6	1.3562	0.439568	0.000824127	0.0137043
STX7	1.35611	0.439478	0.000826169	0.0137043
SUPT7L	1.35611	0.439471	0.000826336	0.0137043
PLEKHA4	0.737443	-0.439397	0.000828006	0.0137043
CAMTA1	0.737458	-0.439367	0.000828683	0.0137043
ITGA6	1.35597	0.439327	0.000829593	0.0137043
SATB2	1.35568	0.439015	0.000836735	0.0137991
POLR2G	1.35525	0.438562	0.000847169	0.0139479
SMTN	0.737942	-0.438421	0.000850447	0.0139691
ATG7	1.35509	0.438385	0.000851289	0.0139691
PTGR1	1.35481	0.438093	0.000858125	0.0140579
SDC4	0.738144	-0.438027	0.000859674	0.0140599
PCMT1	1.35464	0.437913	0.000862349	0.0140803
ST3GAL6	0.73825	-0.437819	0.000864576	0.0140888
PELI2	0.738275	-0.43777	0.000865725	0.0140888
UMPS	0.73838	-0.437565	0.000870594	0.0141202
NECAP2	1.35429	0.437536	0.000871291	0.0141202
MRPS10	1.35426	0.437508	0.00087195	0.0141202
MOCOS	1.35414	0.437372	0.000875199	0.0141495
TMEM9	1.35379	0.437008	0.000883943	0.0142354
PPP2R5E	0.738688	-0.436964	0.000885003	0.0142354
SREBF2	1.35373	0.43694	0.00088557	0.0142354
C9	0.738715	-0.436911	0.000886282	0.0142354
NBL1	0.738764	-0.436815	0.000888609	0.0142495
AKR1B10	1.35343	0.436625	0.000893221	0.0143002
UBP1	1.35332	0.436502	0.000896211	0.0143248
UGT2B28	1.35292	0.436075	0.000906696	0.014469
PSME1	1.35278	0.435923	0.000910476	0.0144922
PTPN9	0.739234	-0.435898	0.000911092	0.0144922
APOC2	1.35264	0.435775	0.000914136	0.0145019
PPOX	1.35251	0.435639	0.000917528	0.0145019
GATA6	0.739414	-0.435546	0.000919861	0.0145019
GULP1	0.739421	-0.435531	0.000920224	0.0145019
DEF6	1.3524	0.435527	0.000920333	0.0145019
SMYD2	1.35232	0.43544	0.000922523	0.0145019
CKS2	1.35231	0.43543	0.000922775	0.0145019
IL1RN	0.739492	-0.435393	0.000923692	0.0145019
CDR2L	0.739518	-0.435344	0.000924936	0.0145019
PLEKHM3	0.739738	-0.434914	0.000935808	0.0146268
ZFYVE1	1.35179	0.434868	0.000936977	0.0146268
FEM1A	0.739769	-0.434853	0.000937352	0.0146268
PCSK9	1.35127	0.434321	0.000950999	0.014814
ITGAE	1.35123	0.434269	0.00095235	0.014814
METRN	1.35107	0.434102	0.000956665	0.0148577
LRRC45	1.35079	0.433803	0.000964458	0.0149552
TRAF3	1.35067	0.433675	0.00096781	0.0149836
ETNK1	0.74044	-0.433545	0.000971229	0.0150129
FGA	0.740481	-0.433465	0.000973339	0.015022
PKP4	1.35034	0.433327	0.000976987	0.015027
LONRF1	0.740571	-0.433289	0.000977986	0.015027
HCST	1.35027	0.43325	0.000979011	0.015027
DLGAP4	0.740606	-0.433222	0.00097976	0.015027
PFKFB3	0.74071	-0.433019	0.000985156	0.0150863
LGALS3BP	1.34984	0.432787	0.000991374	0.0151274
PNRC1	0.740849	-0.432749	0.00099239	0.0151274
ARHGEF6	1.3498	0.432747	0.000992438	0.0151274
FAM171A1	0.740985	-0.432484	0.000999532	0.015212
TRAPPC3	1.34936	0.432279	0.0010051	0.0152458
RANBP2	0.741109	-0.432243	0.00100606	0.0152458
VCL	0.741164	-0.432136	0.00100899	0.0152458
HSDL1	1.34917	0.432074	0.00101068	0.0152458
GLI3	0.741213	-0.432039	0.00101163	0.0152458
LAMA3	1.34912	0.432017	0.00101224	0.0152458
ACYP2	1.34909	0.431985	0.00101311	0.0152458
MTHFR	0.74126	-0.431948	0.00101412	0.0152458
SEC24C	1.349	0.431889	0.00101574	0.015247
PROX1	0.74136	-0.431754	0.00101946	0.0152794
TRAFD1	1.34871	0.431583	0.00102415	0.015326
HIPK2	0.741476	-0.431529	0.00102567	0.015326
ADCK2	1.3479	0.430713	0.00104847	0.015643
VDAC3	1.34755	0.430342	0.00105902	0.0157526
CBS	0.742111	-0.430294	0.0010604	0.0157526
SLC19A1	1.34743	0.430215	0.00106265	0.0157526
MID1IP1	1.34742	0.430202	0.00106302	0.0157526
ARMC6	1.34738	0.430155	0.00106437	0.0157526
FPR3	1.34734	0.430119	0.0010654	0.0157526
FAF2	0.742325	-0.429878	0.00107232	0.0158312
MTHFD2L	0.742396	-0.42974	0.00107633	0.0158345
BBOX1	1.34699	0.429736	0.00107643	0.0158345
FAM111A	1.34696	0.429704	0.00107736	0.0158345
MAP2K6	1.34689	0.429632	0.00107943	0.0158413
PASK	1.3468	0.429535	0.00108225	0.0158513
AFMID	1.34677	0.429498	0.00108333	0.0158513
B4GALT1	0.742618	-0.429308	0.0010889	0.0159092
CCNT1	0.742653	-0.429239	0.00109091	0.0159149
IRAK2	0.742853	-0.428851	0.00110235	0.016042
ARHGAP4	1.34614	0.428833	0.00110287	0.016042
JUNB	0.742894	-0.428771	0.00110471	0.0160452
ARHGEF18	1.34593	0.428606	0.00110962	0.0160928
ADAM19	0.743061	-0.428447	0.00111434	0.0161375
RGMB	0.74311	-0.428353	0.00111717	0.0161377
PDE9A	0.743135	-0.428304	0.00111864	0.0161377
IDH3A	0.743146	-0.428283	0.00111927	0.0161377
ZNHIT1	1.34551	0.428155	0.00112311	0.0161694
HARS2	1.34542	0.428056	0.0011261	0.0161889
TUFT1	0.743376	-0.427836	0.00113276	0.016261
EML2	1.34481	0.427405	0.00114591	0.0164199
ADNP2	0.743619	-0.427364	0.00114716	0.0164199
NFKBIZ	0.743828	-0.426959	0.00115968	0.0165558
CD84	1.34439	0.426948	0.00116001	0.0165558
ELL3	1.34403	0.426561	0.00117206	0.0167009
ISG15	1.34397	0.426496	0.00117411	0.0167009
WDR91	1.34393	0.426455	0.00117541	0.0167009
ELL2	0.744114	-0.426404	0.001177	0.0167009
SPATA6	0.744141	-0.426352	0.00117865	0.0167009
KLHL8	0.74417	-0.426295	0.00118043	0.0167021
BCL7B	0.744205	-0.426228	0.00118255	0.0167082
AOAH	1.34359	0.42609	0.0011869	0.0167456
CGNL1	1.34341	0.4259	0.00119295	0.016807
LIN52	1.34321	0.425689	0.00119967	0.0168677
CXCL11	1.34315	0.425623	0.0012018	0.0168677
DDX28	0.744527	-0.425604	0.00120239	0.0168677
ANAPC11	1.34302	0.425476	0.00120652	0.0169015
CEP250	1.34295	0.425407	0.00120872	0.0169084
PTPRCAP	1.34273	0.425172	0.00121634	0.0169695
C20orf96	1.34273	0.425166	0.00121653	0.0169695
BZW2	0.744824	-0.425028	0.001221	0.0170077
KNTC1	1.34241	0.424827	0.00122755	0.0170749
TAP2	1.34235	0.424756	0.00122987	0.0170831
TACC3	1.34226	0.424662	0.00123296	0.0171018
CD3G	1.34214	0.424534	0.00123719	0.0171231
PSEN2	1.34212	0.424509	0.00123799	0.0171231
C19orf25	1.34207	0.424457	0.0012397	0.0171231
DERL3	1.34156	0.423911	0.00125785	0.0173496
ANKRD55	1.34137	0.423705	0.00126475	0.0174204
POLR2L	1.34131	0.423639	0.00126698	0.0174267
PER2	0.745631	-0.423466	0.00127282	0.0174826
SERTAD1	0.745675	-0.423382	0.00127566	0.0174973
TLR8	1.341	0.423307	0.00127819	0.0175076
CACHD1	1.34042	0.422688	0.00129936	0.0177729
NUP85	1.34024	0.42249	0.00130619	0.0178417
ACY1	1.34013	0.42237	0.00131034	0.0178735
PLAC8	1.33977	0.42198	0.00132394	0.0180341
NCALD	0.746428	-0.421926	0.00132586	0.0180353
ATF3	0.746468	-0.421848	0.00132859	0.0180476
PIM3	0.746545	-0.4217	0.00133381	0.0180936
RARRES2	1.33929	0.421471	0.00134192	0.0181786
LMTK2	0.746726	-0.42135	0.00134621	0.0182068
UGT2B15	1.3391	0.42126	0.0013494	0.0182068
KLF11	0.746774	-0.421256	0.00134954	0.0182068
PAPSS1	1.33895	0.421102	0.00135507	0.0182565
STARD10	1.33888	0.421028	0.00135772	0.0182672
FAM107A	0.74695	-0.420916	0.00136175	0.0182965
ATP2B4	0.747037	-0.420749	0.00136776	0.0183522
ADAMTS1	0.74716	-0.420511	0.00137637	0.0184067
SEC31B	1.3384	0.420511	0.00137639	0.0184067
EFCAB1	0.747175	-0.420482	0.00137742	0.0184067
CTSC	1.33814	0.420225	0.0013868	0.0184986
TNFRSF10D	0.747327	-0.420189	0.00138812	0.0184986
SLC13A4	0.747359	-0.420127	0.00139041	0.0184986
C1orf122	1.33801	0.420089	0.0013918	0.0184986
LTB	1.33782	0.419884	0.00139933	0.0185736
LIG3	0.747653	-0.41956	0.00141135	0.0186354
SMAP1	1.33747	0.419509	0.00141322	0.0186354
MPND	1.33744	0.419476	0.00141447	0.0186354
UNC13B	1.33744	0.419472	0.00141463	0.0186354
PTGS2	0.747708	-0.419453	0.00141532	0.0186354
MAF	1.33742	0.419453	0.00141532	0.0186354
PEX16	1.3369	0.418892	0.00143638	0.0188756
SEC14L4	1.33688	0.418865	0.0014374	0.0188756
TMEM184A	1.33655	0.418515	0.00145067	0.0190247
TMEM97	1.33649	0.418454	0.00145301	0.01903
ZDBF2	0.748317	-0.418279	0.0014597	0.0190923
PRRG1	0.748371	-0.418174	0.00146373	0.0191196
SIGIRR	1.33602	0.417939	0.00147281	0.0192128
MTFMT	0.74903	-0.416905	0.00151329	0.0197147
DAAM2	0.749111	-0.416749	0.00151949	0.0197694
MAGEA1	0.749137	-0.416698	0.00152154	0.01977
OLFML2A	0.749211	-0.416557	0.00152715	0.0197781
TACSTD2	0.749214	-0.41655	0.00152745	0.0197781
UPP1	0.749229	-0.416521	0.00152861	0.0197781
SPAG4	1.33464	0.416449	0.00153149	0.0197781
CREB3L3	0.749276	-0.416431	0.00153219	0.0197781
SGPL1	1.33426	0.416045	0.00154776	0.0199529
VPS8	1.33383	0.415578	0.00156675	0.0201338
NPEPL1	1.33383	0.41557	0.00156711	0.0201338
LAMP1	1.33381	0.41555	0.00156791	0.0201338
ESR2	0.749889	-0.415251	0.00158021	0.0202653
YWHAZ	1.33343	0.415139	0.00158484	0.0202983
HORMAD2	0.750109	-0.414829	0.00159772	0.0204367
AFM	1.33304	0.414721	0.00160219	0.0204673
ALOX12B	0.750209	-0.414636	0.00160577	0.0204865
NAGK	1.33256	0.414199	0.00162418	0.0206947
STK38	1.33243	0.414059	0.00163009	0.020704
TMEM41A	1.3324	0.414027	0.00163146	0.020704
LDHA	0.750534	-0.414012	0.00163211	0.020704
IL24	0.750548	-0.413983	0.00163331	0.020704
IFIT3	1.33226	0.413878	0.0016378	0.0207342
DDX3X	0.750725	-0.413644	0.0016478	0.0208342
RND1	0.750871	-0.413362	0.00165993	0.0209606
THPO	0.750959	-0.413195	0.00166717	0.0209861
MAP7D1	1.33162	0.413185	0.00166761	0.0209861
STAG3	1.33159	0.413147	0.00166925	0.0209861
DGAT2	1.33156	0.413119	0.00167046	0.0209861
C18orf25	0.751109	-0.412905	0.00167978	0.0210763
GNA11	0.751425	-0.412298	0.00170645	0.0213838
BST2	1.33058	0.412056	0.0017172	0.0214787
PCDH1	0.751565	-0.41203	0.00171839	0.0214787
PPRC1	0.751761	-0.411655	0.00173517	0.0216388
IMPA2	0.751787	-0.411603	0.00173748	0.0216388
VAMP5	1.33016	0.411597	0.00173777	0.0216388
COL5A3	1.33	0.411428	0.0017454	0.0216881
PAX7	0.751887	-0.411412	0.00174613	0.0216881
CEBPB	0.751977	-0.41124	0.00175391	0.0217323
RBPMS	0.751979	-0.411236	0.0017541	0.0217323
NFATC4	0.752106	-0.410992	0.00176521	0.0218045
ATP6V1A	1.32958	0.41097	0.00176621	0.0218045
DLK1	0.752121	-0.410962	0.00176656	0.0218045
ITGA8	0.752177	-0.410857	0.0017714	0.021837
RCL1	0.752281	-0.410656	0.00178064	0.0218889
LANCL1	1.32928	0.410646	0.00178106	0.0218889
PIK3R2	1.32926	0.41062	0.00178228	0.0218889
POLR1B	0.752337	-0.410549	0.00178554	0.0218949
SOX3	0.752356	-0.410513	0.00178721	0.0218949
TMEM141	1.32907	0.410415	0.00179174	0.0219233
DBI	1.32886	0.410192	0.00180211	0.0220229
RELL2	1.32871	0.410024	0.00180997	0.0220915
TIMM17A	1.32863	0.409941	0.00181384	0.0221105
NID2	0.752678	-0.409895	0.00181601	0.0221105
SLC25A39	1.32828	0.409557	0.0018319	0.0222764
ELOVL6	1.32802	0.409279	0.00184506	0.0224089
TMEM140	1.3279	0.409142	0.00185163	0.0224609
ADPRHL2	1.32783	0.409071	0.00185501	0.0224744
SNAPC2	1.32765	0.408875	0.00186438	0.0225601
PIP4K2B	1.32758	0.408796	0.00186819	0.0225632
MYO5C	1.32756	0.408775	0.00186921	0.0225632
NEIL2	1.32747	0.408682	0.00187371	0.0225899
NR1I2	1.32733	0.408529	0.00188107	0.022651
CBX8	1.32726	0.408455	0.00188467	0.0226592
TFPT	1.32723	0.408421	0.00188635	0.0226592
PAK1IP1	0.753509	-0.408303	0.00189206	0.0226767
BTN3A2	1.32712	0.408296	0.00189241	0.0226767
MNT	0.75363	-0.408071	0.00190337	0.0227804
SULF1	0.753871	-0.407611	0.00192605	0.0230239
KIF21A	1.3263	0.407404	0.00193632	0.0231186
CFL2	0.754069	-0.407232	0.00194487	0.023165
NR5A2	0.7541	-0.407172	0.00194788	0.023165
RNF8	1.32607	0.407158	0.00194858	0.023165
RAB27A	0.754118	-0.407138	0.0019496	0.023165
PPP1R3B	1.32591	0.40698	0.00195751	0.023231
CNTROB	1.32578	0.406839	0.00196461	0.023246
PPP1R9B	1.32572	0.406774	0.00196786	0.023246
C17orf58	1.32569	0.406749	0.00196916	0.023246
CDK6	1.32569	0.406748	0.00196917	0.023246
SHPK	1.32567	0.406721	0.00197056	0.023246
CRYGD	0.754433	-0.406535	0.00197997	0.0233291
COQ10A	1.32545	0.40648	0.00198276	0.0233341
VPS41	1.32539	0.406421	0.00198576	0.0233416
FHL1	0.754567	-0.40628	0.00199296	0.0233983
URB2	0.754618	-0.406182	0.00199795	0.0234155
SMOC1	0.75463	-0.406159	0.00199917	0.0234155
ACSS3	1.32489	0.405867	0.00201413	0.0235627
IL18R1	0.75494	-0.405566	0.00202971	0.0237168
TMTC4	1.3244	0.405335	0.00204178	0.0238296
DRAM1	1.32434	0.405272	0.00204508	0.0238399
PARP2	1.32414	0.405057	0.00205632	0.0239427
UBE2T	1.32407	0.404977	0.00206052	0.0239632
GPR3	0.755301	-0.404877	0.00206581	0.0239727
CASP3	1.32397	0.40487	0.00206619	0.0239727
ITIH4	0.755348	-0.404787	0.00207056	0.0239951
TBCEL	0.755385	-0.404716	0.00207435	0.0240108
CREB3	1.32377	0.404654	0.00207761	0.0240203
ATP9A	1.32359	0.404462	0.00208785	0.0241105
ZNF438	1.32344	0.404295	0.00209676	0.0241851
TEX101	0.755749	-0.404021	0.00211147	0.0243263
KLHDC10	1.323	0.403811	0.00212278	0.024402
ELF3	0.755861	-0.403807	0.00212299	0.024402
YY1AP1	0.755886	-0.403759	0.00212561	0.0244037
TRIM55	1.32272	0.403512	0.00213904	0.0245263
FAS	1.32267	0.403448	0.0021425	0.0245263
HNRNPD	0.756061	-0.403425	0.00214375	0.0245263
OGG1	1.32252	0.403292	0.00215103	0.0245541
PART1	0.756138	-0.403278	0.00215182	0.0245541
GADD45A	1.32248	0.403244	0.00215365	0.0245541
ZMYM2	1.32236	0.403113	0.00216085	0.0246078
FCAMR	1.3221	0.402836	0.00217615	0.0247287
NIF3L1	1.3221	0.40283	0.00217648	0.0247287
IGSF6	1.32171	0.402406	0.00220009	0.0249392
SV2B	1.32166	0.402356	0.00220286	0.0249392
HIPK3	0.756665	-0.402273	0.00220755	0.0249392
GMNN	1.32157	0.402256	0.00220848	0.0249392
IFITM2	0.756699	-0.402208	0.0022112	0.0249392
RBM22	0.756705	-0.402196	0.00221183	0.0249392
SLC19A2	0.756714	-0.402181	0.00221272	0.0249392
LTBR	0.75675	-0.402112	0.00221658	0.0249542
GCNT3	0.756798	-0.402019	0.00222182	0.0249847
NKD2	0.756834	-0.401951	0.00222568	0.0249996
CDC37L1	0.756917	-0.401792	0.00223464	0.0250717
PMVK	1.32097	0.401597	0.00224573	0.0251117
DSTYK	1.32095	0.401576	0.00224696	0.0251117
LLGL1	1.32094	0.401568	0.00224742	0.0251117
LAGE3	1.32093	0.401551	0.00224839	0.0251117
POLR3C	0.757092	-0.401459	0.00225364	0.0251419
TMOD1	0.757136	-0.401376	0.00225838	0.0251581
FIBP	1.32074	0.401344	0.0022602	0.0251581
ST8SIA4	1.32065	0.401247	0.00226575	0.0251793
VPS4A	0.757217	-0.401222	0.00226721	0.0251793
CHGA	0.757392	-0.400888	0.00228646	0.0253645
ACVR1	0.757431	-0.400813	0.00229085	0.0253847
LDLR	0.757588	-0.400514	0.00230823	0.0254965
NPEPPS	1.31996	0.400496	0.00230932	0.0254965
GLDC	1.31994	0.400469	0.00231087	0.0254965
SERPINA3	0.757636	-0.400422	0.00231361	0.0254965
RNF13	0.757639	-0.400418	0.00231387	0.0254965
RASD1	0.757785	-0.400139	0.00233028	0.0256283
KATNAL1	1.31962	0.400126	0.00233103	0.0256283
GLOD4	1.31952	0.40001	0.00233785	0.0256747
ALKBH1	0.757944	-0.399836	0.00234817	0.0257593
TOR3A	1.31923	0.399698	0.0023564	0.0257856
DUSP21	0.758033	-0.399668	0.00235818	0.0257856
MTMR4	1.3192	0.399664	0.0023584	0.0257856
CLCN2	1.31914	0.399596	0.00236248	0.0258015
GIPC1	1.3189	0.399333	0.00237819	0.0259443
ASCC1	1.31876	0.399184	0.00238715	0.0260134
PDE4DIP	1.3187	0.399117	0.00239124	0.0260291
AKAP12	0.758391	-0.398986	0.00239914	0.0260451
AATF	0.758419	-0.398933	0.00240234	0.0260451
OIP5	1.31852	0.398921	0.00240308	0.0260451
NPC1L1	1.31852	0.398918	0.00240327	0.0260451
DNASE1	1.31842	0.398813	0.00240961	0.0260851
TTC31	1.31828	0.398658	0.00241905	0.0261586
GEM	0.75859	-0.398608	0.00242213	0.0261633
EEF1A2	1.31799	0.398338	0.00243864	0.0262916
P2RY2	1.31797	0.398318	0.00243989	0.0262916
ARHGAP10	1.31794	0.398283	0.00244201	0.0262916
SLC17A4	1.31781	0.398144	0.00245058	0.0263551
TUBG2	1.31771	0.398034	0.00245739	0.0263996
ARTN	0.758918	-0.397984	0.00246052	0.0264027
TERF2IP	0.75894	-0.397943	0.00246304	0.0264027
DKK1	0.758964	-0.397896	0.00246595	0.0264053
CHRNA10	0.759127	-0.397586	0.00248525	0.0265507
RBX1	1.31729	0.397575	0.00248596	0.0265507
FGB	0.759147	-0.397549	0.00248762	0.0265507
ACVR2B	0.759174	-0.397497	0.00249082	0.0265562
TRMT2B	1.31709	0.39735	0.00250008	0.0266261
EIF4EBP1	1.31693	0.397184	0.00251052	0.0267085
MRGPRF	1.31685	0.397091	0.00251642	0.0267424
HSCB	1.31661	0.396828	0.00253306	0.0268902
CLIC1	1.31628	0.396468	0.00255606	0.0271052
EFHB	0.759853	-0.396208	0.00257283	0.0272538
CCL5	1.31595	0.396105	0.00257947	0.0272947
LIG1	1.31586	0.396004	0.00258599	0.0273344
LIPA	1.31575	0.395884	0.00259378	0.0273754
MAL2	1.31573	0.395859	0.00259542	0.0273754
FOXJ3	0.760075	-0.395786	0.00260019	0.0273922
ATF6	0.760102	-0.395735	0.00260349	0.0273922
MAGEE1	1.31559	0.395707	0.00260534	0.0273922
DUSP5	0.760146	-0.395651	0.002609	0.0274014
TMEM177	1.31542	0.395522	0.00261742	0.0274182
DNAJA2	0.760223	-0.395505	0.00261857	0.0274182
PTPRH	0.760226	-0.395499	0.00261894	0.0274182
GTF3A	1.31525	0.39534	0.00262936	0.0274981
CHSY1	0.760344	-0.395276	0.0026336	0.0275133
SH2D1B	1.31497	0.395033	0.00264966	0.0276518
H19	0.760522	-0.394938	0.002656	0.0276695
POLB	1.31487	0.39492	0.0026572	0.0276695
TRPM8	1.3148	0.394846	0.00266208	0.0276695
FIGNL1	1.31478	0.394823	0.00266364	0.0276695
TRPS1	1.31476	0.394797	0.00266538	0.0276695
LARP1B	0.760711	-0.39458	0.00267986	0.0277905
TBX15	1.31448	0.394495	0.00268557	0.0278019
C11orf52	1.31446	0.394475	0.00268687	0.0278019
C7orf25	1.31443	0.394437	0.00268942	0.0278019
GZMA	1.31439	0.394389	0.0026927	0.0278067
NOP10	1.31427	0.39426	0.00270135	0.0278669
MPV17L	0.760916	-0.394191	0.00270602	0.0278856
FOSL2	0.760938	-0.39415	0.00270882	0.0278856
PFKM	1.31409	0.39406	0.00271489	0.0279189
BIN2	1.31397	0.393929	0.00272381	0.0279814
IL15RA	0.761083	-0.393874	0.0027275	0.0279903
ANKRD54	1.31387	0.393827	0.00273077	0.0279946
AK3	1.31379	0.393737	0.0027369	0.0280284
SDF2L1	1.31367	0.393604	0.00274595	0.028067
NPTX2	0.761229	-0.393598	0.00274637	0.028067
FBXO17	1.31355	0.393468	0.00275528	0.0281122
COASY	1.31351	0.393432	0.00275776	0.0281122
TRAF1	1.31349	0.393409	0.00275934	0.0281122
ACADSB	0.761365	-0.393341	0.00276407	0.0281128
PANX1	0.761373	-0.393326	0.0027651	0.0281128
SRD5A1	0.76145	-0.393178	0.00277528	0.0281872
CDS1	0.761505	-0.393074	0.0027825	0.0282315
IL6ST	0.761543	-0.393002	0.00278748	0.028253
NEDD9	0.761575	-0.392942	0.00279164	0.0282661
ERAP1	1.31281	0.392658	0.00281146	0.0283636
ZBTB20	0.761737	-0.392635	0.00281311	0.0283636
SIRPA	0.761743	-0.392624	0.00281387	0.0283636
CDS2	0.761744	-0.392621	0.00281406	0.0283636
KCNIP1	0.761756	-0.392598	0.00281565	0.0283636
MXD3	1.3124	0.392202	0.00284354	0.028614
THBS1	0.761986	-0.392163	0.00284631	0.028614
SLC22A1	1.3123	0.392093	0.00285125	0.0286164
BNIP2	0.762031	-0.392078	0.00285235	0.0286164
ABCA5	1.31207	0.391848	0.00286869	0.028751
SETBP1	0.762305	-0.391559	0.00288933	0.0289285
RB1CC1	0.762461	-0.391265	0.00291054	0.0290864
REPS2	1.31154	0.391258	0.002911	0.0290864
KLF4	0.762519	-0.391156	0.00291842	0.0291267
COTL1	1.31141	0.391121	0.00292094	0.0291267
RPF2	0.762574	-0.391051	0.00292599	0.0291476
PRRX2	0.76272	-0.390774	0.00294619	0.0293192
ACAP3	1.31096	0.390627	0.00295696	0.0293804
PIR	1.31094	0.390597	0.00295916	0.0293804
EDF1	1.31091	0.390568	0.00296127	0.0293804
CLGN	1.31068	0.390317	0.00297972	0.0295337
LRRC28	1.31053	0.390155	0.00299168	0.0296225
CYP4A11	0.763152	-0.389958	0.00300631	0.0297374
GCKR	1.30968	0.389214	0.00306214	0.0302594
GSDMD	1.30961	0.389138	0.0030679	0.0302659
ZNF552	1.30959	0.389119	0.00306932	0.0302659
ZNF582	1.30955	0.389067	0.00307333	0.0302659
MAPK3	1.30948	0.388998	0.00307856	0.0302659
ARF5	1.30948	0.388991	0.00307905	0.0302659
TG	0.763678	-0.388963	0.00308122	0.0302659
YEATS2	1.30937	0.388878	0.00308769	0.0302993
NDUFV1	1.30922	0.388708	0.00310064	0.0303675
CISH	0.763814	-0.388706	0.0031008	0.0303675
PRMT7	1.30895	0.388414	0.00312322	0.0305568
TFEC	1.30862	0.388047	0.00315162	0.030786
LRRFIP2	0.764172	-0.388031	0.0031529	0.030786
SOD3	0.764198	-0.387982	0.00315666	0.0307923
USP47	1.30839	0.387795	0.00317122	0.030889
CHFR	1.30824	0.387629	0.00318424	0.030889
EIF1	0.764428	-0.387547	0.00319065	0.030889
COMMD3	1.30816	0.387542	0.00319106	0.030889
ST6GALNAC2	1.30815	0.387532	0.00319186	0.030889
MRPL33	1.30814	0.387515	0.00319315	0.030889
USP11	0.764467	-0.387474	0.00319644	0.030889
MRPL41	1.30805	0.387416	0.00320101	0.030889
TADA2B	0.764503	-0.387405	0.00320182	0.030889
WDR48	1.30803	0.387392	0.00320288	0.030889
SMARCAL1	1.30801	0.387376	0.00320414	0.030889
MGP	0.764526	-0.387362	0.00320525	0.030889
LYG2	0.76454	-0.387336	0.0032073	0.030889
COX4I2	0.764591	-0.387239	0.00321494	0.0309068
SIN3B	0.764595	-0.387233	0.00321541	0.0309068
RYBP	0.764617	-0.387191	0.00321872	0.0309085
C2orf88	1.30753	0.386843	0.00324644	0.0311443
SLC23A2	0.764853	-0.386746	0.00325417	0.0311882
MRAS	1.30734	0.386633	0.0032632	0.0312444
PSORS1C2	0.765003	-0.386463	0.00327685	0.0313151
CPPED1	1.30718	0.386462	0.00327694	0.0313151
ELFN1	1.30714	0.386417	0.00328053	0.0313191
CRTC3	0.765127	-0.386229	0.00329578	0.0314342
TYSND1	1.30692	0.386176	0.00330003	0.0314353
NPM2	1.3069	0.386148	0.00330227	0.0314353
TWF2	1.30661	0.385833	0.00332791	0.0316279
ABCG8	1.3066	0.385821	0.00332892	0.0316279
SPRED2	0.765364	-0.385782	0.00333213	0.0316279
IDH2	1.30644	0.385644	0.00334337	0.0317042
TPBG	0.765489	-0.385546	0.00335144	0.0317502
ST8SIA5	0.765519	-0.38549	0.003356	0.0317628
PRDX5	1.30609	0.385259	0.00337504	0.0319124
PTPRO	1.30584	0.38498	0.00339818	0.0321004
HBEGF	0.765862	-0.384844	0.00340957	0.0321772
NCAPD2	1.30568	0.384799	0.00341326	0.0321813
TGFBR2	0.76601	-0.384565	0.00343287	0.0323352
CYP4F22	1.30539	0.384482	0.00343986	0.0323525
ABCB4	1.30538	0.384465	0.00344126	0.0323525
KLHL12	1.30525	0.384327	0.00345297	0.0324119
PCDHB9	0.766144	-0.384312	0.00345416	0.0324119
SGMS2	0.766252	-0.384108	0.00347143	0.0325294
SPAG16	1.30503	0.384087	0.00347328	0.0325294
ZBTB48	1.30495	0.383994	0.00348115	0.0325722
ARF3	1.3049	0.383939	0.0034858	0.0325848
ANXA9	1.30477	0.383799	0.00349777	0.0326657
SAMD13	1.30469	0.383712	0.0035052	0.0327041
NLGN1	0.7665	-0.383642	0.00351123	0.0327294
RALGDS	0.766588	-0.383477	0.00352534	0.0328299
PCDHB6	0.766642	-0.383375	0.00353418	0.0328812
STX17	1.30416	0.383117	0.00355645	0.0330572
TEX2	0.76696	-0.382777	0.00358606	0.033301
KIRREL2	0.767059	-0.38259	0.00360238	0.03333
ZFAND2A	1.30367	0.382583	0.00360301	0.03333
SGSM3	1.30366	0.382569	0.00360426	0.03333
TRIM47	1.30365	0.382556	0.00360536	0.03333
CDR2	0.767081	-0.382548	0.00360607	0.03333
PSPH	1.30335	0.382222	0.00363487	0.0335647
RHOH	1.30323	0.382089	0.00364658	0.0336413
TNFSF9	0.76737	-0.382006	0.003654	0.0336503
MAP2	0.767372	-0.382002	0.00365438	0.0336503
FRAT1	1.30308	0.381923	0.00366139	0.0336543
NTSR1	0.767416	-0.38192	0.00366163	0.0336543
PSMD10	1.30299	0.381829	0.0036697	0.033697
GPR27	0.767655	-0.38147	0.0037019	0.0339591
DEXI	1.30264	0.381434	0.00370513	0.0339591
DHRS7B	1.30254	0.381329	0.00371461	0.0339939
EEF2K	0.767737	-0.381315	0.00371582	0.0339939
MATK	1.30243	0.381208	0.00372555	0.0340514
NPTN	0.767829	-0.381144	0.00373134	0.0340727
SCUBE1	1.30222	0.380978	0.00374639	0.0341717
RASSF7	1.3022	0.380948	0.00374911	0.0341717
RAB8A	1.30215	0.3809	0.00375351	0.0341802
SLC12A4	1.30208	0.380819	0.00376087	0.0342156
B3GNT6	1.30194	0.380668	0.00377468	0.0343096
MYH11	0.768106	-0.380622	0.00377886	0.034316
ZNF132	1.30173	0.380426	0.00379688	0.0344479
KIF22	1.30158	0.380263	0.00381188	0.0345522
ZNF84	1.30143	0.380099	0.00382705	0.0346578
VAMP8	1.30125	0.379901	0.00384547	0.0347927
SNCAIP	0.768523	-0.379839	0.00385125	0.0348131
CXCL14	1.30103	0.379649	0.00386898	0.0349413
POLM	1.30096	0.379573	0.0038761	0.0349736
HSD17B10	1.30088	0.37949	0.00388388	0.0350117
C4orf33	1.30082	0.379424	0.00389011	0.0350358
ZNF436	1.30076	0.379353	0.00389682	0.0350643
ZXDB	0.768844	-0.379236	0.00390779	0.0351309
GRAP	1.30061	0.379184	0.00391273	0.0351433
MPHOSPH9	1.30048	0.379045	0.0039259	0.0352295
PAOX	1.30039	0.378948	0.0039351	0.0352799
POLR2E	1.30036	0.378908	0.00393895	0.0352824
TLN2	0.769047	-0.378856	0.00394382	0.0352939
RAP1GAP	0.769135	-0.37869	0.00395966	0.0354036
WIPF1	1.29999	0.378501	0.00397783	0.0355338
U2AF1L4	1.29986	0.378359	0.00399147	0.0356234
MFSD9	1.29964	0.378116	0.00401495	0.0358006
OLFM2	1.2996	0.378066	0.00401974	0.0358109
ZNF606	1.29953	0.377993	0.00402686	0.0358242
TNIP1	1.29952	0.377976	0.00402849	0.0358242
VNN3	0.769539	-0.377934	0.00403255	0.035828
GSR	0.769592	-0.377834	0.00404228	0.0358298
TMPRSS6	1.29938	0.377822	0.00404352	0.0358298
PVR	0.7696	-0.37782	0.00404366	0.0358298
POR	0.769638	-0.377749	0.00405064	0.0358595
PPCS	1.2991	0.377515	0.00407353	0.0360297
PTPRZ1	0.769801	-0.377442	0.00408065	0.0360439
SLC6A20	0.769811	-0.377424	0.00408244	0.0360439
ADORA3	1.29885	0.377239	0.00410062	0.036172
CHMP5	1.29865	0.377016	0.00412271	0.0363344
MLST8	1.29858	0.376936	0.00413069	0.0363722
MIF4GD	1.29802	0.376316	0.00419264	0.0368848
KATNB1	1.29798	0.376265	0.00419774	0.0368967
MSLN	0.77047	-0.37619	0.00420533	0.0369305
C8orf33	0.770571	-0.376001	0.00422446	0.0370655
TTPAL	1.29761	0.375857	0.00423906	0.0371605
SLC12A8	1.29751	0.375742	0.00425082	0.0372157
TTC23	1.29747	0.375706	0.00425452	0.0372157
SYNGR1	0.77074	-0.375684	0.00425668	0.0372157
FAM167B	1.2973	0.375515	0.00427401	0.0372906
GTF2B	0.770836	-0.375505	0.00427507	0.0372906
ARMCX3	1.29726	0.37547	0.00427861	0.0372906
DUSP10	0.770863	-0.375453	0.00428037	0.0372906
KIAA1217	0.77091	-0.375365	0.00428941	0.0373364
VIP	0.770953	-0.375286	0.00429758	0.0373571
INTS2	1.29706	0.37524	0.00430226	0.0373571
TM6SF1	1.29705	0.375232	0.00430315	0.0373571
CSK	0.771107	-0.374997	0.00432733	0.037534
CTNNBL1	1.29676	0.374915	0.00433589	0.0375752
FANCC	1.29664	0.374778	0.00435016	0.0376657
TNFRSF1A	0.77128	-0.374673	0.00436102	0.0377124
PPP1R16A	1.29649	0.374611	0.00436752	0.0377124
FAM118B	1.29648	0.374597	0.00436896	0.0377124
KBTBD2	0.77133	-0.37458	0.00437084	0.0377124
FBXW5	1.29633	0.374429	0.0043866	0.037784
ANKS4B	1.29629	0.374394	0.00439033	0.037784
AGPAT1	1.29626	0.37436	0.00439383	0.037784
HADH	1.29623	0.37432	0.00439805	0.037784
METTL1	0.77147	-0.374318	0.0043983	0.037784
ARL6IP5	1.29612	0.374199	0.00441077	0.0378581
CHMP1A	1.29604	0.374107	0.00442046	0.0379083
NUDT16L1	1.29593	0.373989	0.00443296	0.0379825
MYADM	0.771683	-0.37392	0.00444032	0.0380125
ESYT1	1.2957	0.373732	0.00446031	0.0381451
CORO1A	1.29567	0.373701	0.00446354	0.0381451
MAP1LC3B	0.771823	-0.373658	0.00446817	0.0381516
TDRD7	1.2956	0.373618	0.00447247	0.0381553
AGR2	0.771876	-0.373559	0.00447877	0.0381573
XRCC2	1.29553	0.373543	0.00448045	0.0381573
VAV2	1.29545	0.373456	0.00448975	0.0382036
USP28	1.29519	0.373168	0.00452073	0.0384089
ABHD12	1.29519	0.373159	0.00452167	0.0384089
MVD	1.29491	0.372849	0.00455521	0.0386605
SPATA2	0.772464	-0.37246	0.00459759	0.0389806
FLOT2	0.77248	-0.372431	0.00460083	0.0389806
S100A4	1.29447	0.37236	0.00460857	0.0390126
RCAN2	0.772566	-0.37227	0.00461846	0.0390473
PUS7	0.772576	-0.372251	0.00462058	0.0390473
AP1S1	1.2943	0.372167	0.00462984	0.0390589
TRAF3IP3	1.29429	0.372166	0.00462988	0.0390589
SLC17A5	1.29416	0.37202	0.004646	0.0391614
ZNF346	0.772758	-0.371912	0.004658	0.039229
SMC2	1.29397	0.371809	0.00466937	0.0392828
ZNF248	1.29395	0.371782	0.00467236	0.0392828
MUC17	0.772848	-0.371743	0.00467678	0.0392865
NTN3	1.29364	0.371434	0.00471123	0.0395422
DNTTIP2	0.773083	-0.371305	0.00472563	0.0396294
GOLGA7	1.29343	0.371197	0.00473783	0.0396979
SLC30A1	0.773161	-0.371159	0.00474203	0.0396994
RCBTB2	1.29332	0.371074	0.00475161	0.0397458
SAMD4A	1.29317	0.370908	0.00477035	0.0398688
CCL7	0.773338	-0.370829	0.00477933	0.0398827
TTL	1.29309	0.370822	0.0047801	0.0398827
C17orf75	1.29273	0.370425	0.00482539	0.0402265
PHACTR4	0.7736	-0.37034	0.00483507	0.0402732
BAG1	0.773631	-0.370282	0.00484175	0.0402948
SH3BP4	0.77384	-0.369893	0.00488657	0.0406104
COX6B1	1.2922	0.369828	0.00489407	0.0406104
SMAD6	1.2922	0.369828	0.00489409	0.0406104
TCF7L2	0.773884	-0.36981	0.00489614	0.0406104
CBFA2T2	1.29177	0.369349	0.00494981	0.041021
TBC1D4	1.29172	0.369291	0.00495659	0.0410427
PJA1	1.29164	0.369201	0.0049672	0.0410678
RIPK3	1.29163	0.369194	0.00496795	0.0410678
TNFRSF14	1.29153	0.369076	0.00498188	0.0411485
MRPS11	1.29142	0.368961	0.00499537	0.0412254
NOP14	0.774429	-0.368795	0.00501499	0.0413527
BRIX1	0.774465	-0.368727	0.00502305	0.0413846
SH2D1A	1.29108	0.368579	0.00504069	0.0414952
CUX1	1.29105	0.368542	0.00504504	0.0414964
HEY2	0.77461	-0.368458	0.00505506	0.0415324
DONSON	1.29095	0.368435	0.00505784	0.0415324
ZFP3	0.774722	-0.36825	0.00507993	0.0416606
MME	1.29077	0.368234	0.0050819	0.0416606
CUL7	1.29057	0.368012	0.00510851	0.0418439
TSPAN5	0.774878	-0.367959	0.00511493	0.0418618
TPH2	0.775017	-0.3677	0.0051463	0.0420836
IGFBP6	0.775093	-0.367559	0.00516338	0.0421883
LYSMD1	1.29004	0.367414	0.00518107	0.0422636
SUDS3	1.29004	0.367413	0.00518117	0.0422636
CERK	1.28989	0.367244	0.00520178	0.0423967
NGB	0.775313	-0.367149	0.00521339	0.0424562
ALDH3A1	1.28971	0.367042	0.00522653	0.0425281
PITPNM1	1.28962	0.366949	0.00523802	0.0425306
SP3	1.28962	0.366949	0.00523806	0.0425306
KDELR3	1.28958	0.366901	0.00524387	0.0425306
AGRN	1.28956	0.366881	0.00524642	0.0425306
FKBP14	1.28955	0.366865	0.0052484	0.0425306
LRRC8B	0.775518	-0.366768	0.00526029	0.042549
FSTL1	0.775523	-0.366758	0.00526161	0.042549
D2HGDH	1.28942	0.366721	0.00526615	0.042549
SIPA1L2	0.775551	-0.366707	0.00526793	0.042549
TMEM61	0.775613	-0.366592	0.00528219	0.0426186
FXN	0.775626	-0.366567	0.00528519	0.0426186
MATN4	0.77567	-0.366485	0.00529549	0.042649
CA12	1.28919	0.366465	0.00529799	0.042649
CRLS1	1.28913	0.366397	0.0053064	0.042649
CLCF1	0.775731	-0.366373	0.00530945	0.042649
PCDHB10	0.775735	-0.366363	0.00531059	0.042649
SRR	1.28897	0.366217	0.00532887	0.0427453
CRYAA	1.28895	0.366198	0.00533124	0.0427453
GSTA1	1.28888	0.366115	0.00534163	0.0427673
CEBPZ	0.775873	-0.366107	0.00534266	0.0427673
TAPBPL	1.28883	0.366066	0.00534784	0.0427741
CNBP	0.775946	-0.365971	0.00535973	0.0428084
FGD6	1.2887	0.365913	0.00536708	0.0428084
IFI27L1	1.28868	0.3659	0.00536871	0.0428084
IFI44	1.28868	0.365893	0.00536949	0.0428084
IMMP2L	1.28863	0.365842	0.00537593	0.0428251
SSBP3	0.776043	-0.365791	0.00538238	0.0428418
USP48	1.2885	0.365694	0.0053947	0.0429052
SIRT4	1.28844	0.365622	0.00540382	0.0429431
PSMC3	1.28833	0.365501	0.00541914	0.0430302
SPAST	1.28822	0.365377	0.00543485	0.0431203
AGRP	0.776314	-0.365287	0.00544636	0.0431769
CCNA1	0.776385	-0.365157	0.00546302	0.0432647
ACYP1	1.288	0.365132	0.00546622	0.0432647
SEMG2	0.77642	-0.36509	0.00547154	0.0432721
CA4	0.776495	-0.364952	0.00548927	0.0433516
TCEAL3	0.776499	-0.364943	0.00549038	0.0433516
CTSG	1.28778	0.364882	0.00549822	0.0433788
RCOR3	1.28772	0.364815	0.00550684	0.043391
SPATA8	0.776575	-0.364802	0.00550857	0.043391
AIFM2	1.28767	0.364762	0.00551367	0.0433965
ALDH1B1	1.28762	0.364704	0.00552122	0.0434213
GPR137	1.28752	0.364594	0.00553544	0.0434984
SH3TC1	0.776804	-0.364377	0.00556355	0.0436845
ENSA	1.28715	0.364183	0.00558886	0.0438216
MTCH1	1.28715	0.364175	0.0055899	0.0438216
SLC12A6	1.28709	0.364109	0.00559849	0.0438541
PRPSAP1	1.28703	0.36404	0.00560753	0.04389
EAF2	1.28691	0.363912	0.00562437	0.0439367
CPNE8	0.777059	-0.363903	0.00562553	0.0439367
TMEM158	0.777065	-0.363893	0.00562685	0.0439367
ABHD10	1.28685	0.363841	0.00563368	0.0439551
TMEM205	1.28653	0.363484	0.00568089	0.0442885
TOP2A	1.28641	0.363355	0.00569791	0.0443861
ZNF507	0.77739	-0.36329	0.00570655	0.0444183
RORC	1.28626	0.363185	0.00572057	0.0444923
MCM4	1.28616	0.36307	0.00573594	0.0445767
B9D1	1.28612	0.363029	0.00574141	0.0445841
SUSD1	1.28589	0.362772	0.0057759	0.0448166
CPLX1	0.777738	-0.362643	0.00579325	0.0449058
NLRP11	1.28576	0.362619	0.0057965	0.0449058
COPS5	1.28573	0.362585	0.00580114	0.0449065
MTMR14	1.28566	0.362509	0.00581141	0.0449507
RCCD1	1.28562	0.362461	0.0058179	0.0449656
NSUN6	0.778054	-0.362057	0.00587277	0.0453542
GPS1	1.28515	0.361939	0.00588891	0.0454432
ATP6V0E2	1.28499	0.361756	0.00591408	0.0456018
BRPF1	0.778247	-0.361701	0.00592168	0.0456198
SLC16A7	0.778262	-0.361672	0.00592568	0.0456198
CHAT	0.778289	-0.361621	0.0059326	0.0456375
ZNF34	1.28478	0.361521	0.00594642	0.0457082
NR4A3	0.778365	-0.361481	0.00595195	0.045715
VPS26B	1.28436	0.361046	0.00601239	0.0461201
TBC1D1	1.28435	0.361034	0.00601403	0.0461201
IL22RA1	1.28424	0.360919	0.00603015	0.0461897
HOOK2	1.28423	0.360902	0.00603249	0.0461897
LYL1	1.28411	0.360764	0.00605185	0.0462716
CCDC42	0.778755	-0.360759	0.00605256	0.0462716
LRRTM1	0.7788	-0.360675	0.00606426	0.0463251
SLC39A11	1.28385	0.360477	0.00609227	0.0464719
DDX18	0.778913	-0.360466	0.00609372	0.0464719
MPHOSPH10	0.778928	-0.360439	0.00609761	0.0464719
CHRDL2	0.778974	-0.360353	0.00610975	0.0465285
DUSP6	0.779015	-0.360276	0.00612059	0.046575
ATP6V1B2	1.28354	0.360124	0.0061422	0.04667
GNG7	0.779111	-0.360099	0.00614572	0.04667
PLEKHG6	1.2835	0.360089	0.00614727	0.04667
NADK	1.28343	0.360001	0.00615974	0.0467287
TAF5L	0.779279	-0.359788	0.00619023	0.046924
NCOA4	1.28309	0.359628	0.00621314	0.047048
NHLH1	0.779377	-0.359607	0.00621613	0.047048
PDZD8	0.779408	-0.359549	0.00622452	0.0470753
SLC6A4	0.779495	-0.359388	0.00624774	0.0472147
ACSF2	1.28271	0.359196	0.00627549	0.0473881
MUC1	0.779657	-0.359089	0.00629096	0.0474686
DDX59	0.779727	-0.358959	0.00630984	0.0475746
SPO11	0.779749	-0.358918	0.00631592	0.0475841
PZP	0.779794	-0.358834	0.00632807	0.0476366
RAB32	1.28236	0.358804	0.00633255	0.0476366
ARFRP1	1.28225	0.358679	0.00635075	0.0477371
DUT	1.28207	0.35847	0.00638148	0.0479316
CLUAP1	1.28193	0.35832	0.00640362	0.048021
SDAD1	0.780085	-0.358297	0.00640695	0.048021
RSL24D1	0.780088	-0.35829	0.00640799	0.048021
LRCH3	0.780318	-0.357866	0.00647097	0.0484444
LIF	0.78033	-0.357844	0.00647432	0.0484444
TIGD2	1.28146	0.357787	0.00648274	0.0484706
PIGW	0.780399	-0.357717	0.00649319	0.048512
SPDEF	0.780476	-0.357574	0.00651459	0.048635
PIWIL1	0.780587	-0.357369	0.0065454	0.048773
ECEL1	0.780589	-0.357365	0.00654608	0.048773
RABIF	1.28107	0.357352	0.00654797	0.048773
MCOLN1	1.28104	0.35732	0.00655286	0.048773
LRIG3	1.28096	0.357228	0.00656666	0.0488389
CLN6	1.28085	0.357104	0.00658543	0.0489416
RCVRN	0.780781	-0.357009	0.00659977	0.0489893
TOM1	1.28076	0.356996	0.00660178	0.0489893
MTUS2	0.780862	-0.356861	0.00662234	0.0490942
ZNF304	1.2806	0.356824	0.00662801	0.0490942
TIMP3	0.780902	-0.356786	0.00663377	0.0490942
KIF12	1.28053	0.356739	0.00664085	0.0490942
HHLA2	0.780931	-0.356733	0.00664187	0.0490942
SLC7A6OS	1.2805	0.356707	0.00664579	0.0490942
DDB2	1.28041	0.356601	0.00666194	0.0491446
XRCC3	1.2804	0.356597	0.00666257	0.0491446
STARD13	0.781028	-0.356555	0.00666907	0.0491557
SHB	0.781072	-0.356473	0.0066816	0.0491812
IL17RC	1.28028	0.356464	0.00668292	0.0491812
OPN3	0.781093	-0.356435	0.00668748	0.0491812
LMBR1	1.28002	0.356168	0.00672847	0.0494457
PPT1	1.27998	0.356117	0.00673638	0.049467
CFHR5	0.7813	-0.356051	0.00674662	0.0494727
HLA-A	1.27991	0.356047	0.00674719	0.0494727
LPXN	1.27983	0.355948	0.00676256	0.0494827
PGD	1.27982	0.355946	0.00676291	0.0494827
PIGR	1.27982	0.355941	0.00676361	0.0494827
TOX4	1.27964	0.355741	0.00679472	0.0496735
SRM	0.781508	-0.355667	0.00680627	0.049721
FNDC4	0.781541	-0.355607	0.00681563	0.0497322
REEP6	1.27951	0.355592	0.00681789	0.0497322
STMN1	1.27943	0.355499	0.0068325	0.049802
COQ2	1.27936	0.355417	0.00684527	0.0498582
GOLM1	1.27928	0.355333	0.00685849	0.0499177
CLCN5	1.27918	0.355221	0.00687605	0.0499851
SLC9A9	1.27915	0.355185	0.00688187	0.0499851
PDZRN4	0.781773	-0.355178	0.00688296	0.0499851
SHISA5	1.27904	0.35506	0.00690157	0.0500613
DPP3	1.27903	0.355047	0.00690361	0.0500613
KCNQ1DN	0.781904	-0.354937	0.00692097	0.0501504
ZNF83	1.27883	0.354823	0.006939	0.050222
USP54	0.781973	-0.35481	0.00694105	0.050222
PGC	0.782005	-0.35475	0.00695057	0.050254
CDH10	0.782074	-0.354623	0.00697076	0.0503631
ABCA7	1.27858	0.354537	0.00698451	0.0503976
BTRC	1.27857	0.354529	0.00698575	0.0503976
MAP3K14	0.782203	-0.354386	0.00700869	0.0505261
HHEX	1.27831	0.354239	0.00703219	0.0506585
SLC25A12	0.782314	-0.35418	0.00704174	0.0506902
TMPO	0.782539	-0.353766	0.00710861	0.0511285
NOB1	0.782553	-0.353739	0.00711299	0.0511285
ZRANB3	1.27768	0.353531	0.0071468	0.0513341
ZPBP2	0.78276	-0.353358	0.007175	0.0514803
SLC25A26	1.27752	0.353342	0.00717759	0.0514803
EXD2	1.27739	0.353198	0.00720115	0.0515747
NIPSNAP3A	1.27739	0.353198	0.00720122	0.0515747
TACC1	0.782902	-0.353096	0.00721797	0.0516572
TMEM69	1.27722	0.353012	0.00723185	0.051719
ATP2C1	1.27715	0.352932	0.00724499	0.0517754
TKT	1.27706	0.352828	0.00726218	0.0518607
NFKBIA	0.783105	-0.352723	0.00727959	0.0519474
TBL1X	0.783263	-0.352431	0.00732799	0.052255
RANBP10	1.27658	0.352281	0.00735301	0.0523955
PIGZ	1.27654	0.352237	0.00736042	0.0524104
SCFD2	1.27638	0.352062	0.00738982	0.0525626
TERF2	0.783472	-0.352046	0.00739245	0.0525626
SLC5A6	0.78349	-0.352013	0.007398	0.0525642
AKAP13	0.783549	-0.351905	0.0074162	0.0526556
DLG5	1.27604	0.351679	0.00745434	0.052849
ABCA9	0.783718	-0.351593	0.00746897	0.052849
HOXC5	0.783736	-0.351561	0.00747433	0.052849
PPIC	1.27593	0.351547	0.00747662	0.052849
SH3KBP1	1.27593	0.351546	0.00747682	0.052849
GALNT3	0.783753	-0.35153	0.00747965	0.052849
ERCC6L	0.783757	-0.351522	0.00748096	0.052849
SLC26A1	1.27587	0.351478	0.00748839	0.0528636
FGD1	0.783806	-0.351431	0.00749642	0.0528825
SCPEP1	1.27569	0.351282	0.00752171	0.0530229
SNAP25	1.27562	0.351194	0.00753674	0.0530902
ANGPT4	0.783956	-0.351155	0.00754342	0.0530902
SMO	1.27555	0.351122	0.00754918	0.0530902
XPO6	1.27553	0.351101	0.00755279	0.0530902
SEC22C	1.27542	0.35097	0.00757516	0.0532096
CARD11	1.27533	0.350866	0.00759301	0.053297
TBC1D9	1.27517	0.350691	0.00762315	0.0534705
WNT2	1.27498	0.350473	0.00766088	0.0536969
TRPC4AP	1.27488	0.350356	0.00768127	0.0538016
MORF4L1	0.784433	-0.350278	0.00769487	0.0538258
ARHGEF15	1.2748	0.350273	0.00769564	0.0538258
ARL2	1.27453	0.349963	0.00774991	0.054167
C5orf15	1.27448	0.349911	0.00775888	0.0541913
GTF2E1	1.27444	0.349865	0.007767	0.0542096
SLC7A7	1.27434	0.349755	0.00778641	0.0542821
METRNL	0.784745	-0.349704	0.00779534	0.0542821
CDC42EP3	0.784746	-0.349702	0.00779568	0.0542821
CD163L1	1.27428	0.349677	0.00780009	0.0542821
LRRC42	1.27424	0.349636	0.00780725	0.0542821
ZMYM5	1.27422	0.349617	0.00781061	0.0542821
NPY6R	1.2742	0.349587	0.00781592	0.0542821
BATF3	0.784838	-0.349532	0.00782561	0.0543112
ADIPOR2	1.27407	0.349445	0.00784113	0.0543806
RNPS1	0.784911	-0.349399	0.00784916	0.054398
C12orf65	1.274	0.349366	0.00785507	0.0544008
SDS	0.784949	-0.349329	0.00786173	0.0544087
ITGBL1	1.2739	0.349257	0.0078744	0.0544377
RRP12	0.784996	-0.349243	0.00787696	0.0544377
RBCK1	1.27382	0.34916	0.00789178	0.0544885
GALK1	1.2738	0.349139	0.00789536	0.0544885
TTLL6	0.785081	-0.349086	0.00790494	0.0545164
PLEKHF1	0.785126	-0.349004	0.00791945	0.0545783
SAMD9	1.27359	0.348902	0.00793771	0.054666
FBXW2	1.27346	0.348754	0.00796427	0.0548106
MIPOL1	1.27342	0.348708	0.00797265	0.0548181
ABCE1	0.785299	-0.348686	0.00797647	0.0548181
PHYH	1.27334	0.348617	0.00798896	0.0548657
FOXO3	0.785485	-0.348344	0.00803824	0.0551198
STEAP3	0.785498	-0.34832	0.00804262	0.0551198
ZNF544	1.27308	0.348319	0.00804273	0.0551198
CCDC93	1.27296	0.348191	0.00806605	0.0552412
SUSD3	1.27279	0.347991	0.00810246	0.0554521
AASS	0.785796	-0.347773	0.00814228	0.0556764
FBRS	0.785809	-0.347749	0.00814653	0.0556764
ZNF74	1.27249	0.347654	0.008164	0.0557572
LYAR	0.785946	-0.347498	0.00819277	0.0558502
ZNF224	1.27235	0.347493	0.00819359	0.0558502
PLD6	1.27234	0.347488	0.00819461	0.0558502
IFI30	1.27227	0.347407	0.00820943	0.0559125
PCCB	1.27204	0.347139	0.0082591	0.0562121
SNAPIN	1.27191	0.346992	0.00828632	0.0563545
ZFYVE19	1.27188	0.346965	0.00829146	0.0563545
LRP5L	1.27161	0.346652	0.00834988	0.0567124
PACSIN2	1.27144	0.346465	0.00838498	0.0569117
C5orf24	1.27133	0.346337	0.00840895	0.0570067
DAND5	0.786583	-0.346329	0.00841054	0.0570067
OSBPL2	1.27126	0.34626	0.00842351	0.0570554
FGL1	0.786641	-0.346223	0.00843061	0.0570643
PIM1	0.786666	-0.346177	0.00843918	0.0570831
RND2	0.786703	-0.34611	0.00845201	0.0571307
TP53TG1	1.27108	0.34605	0.00846323	0.0571486
TSPAN17	1.27106	0.346034	0.00846625	0.0571486
PDGFC	0.786772	-0.345982	0.00847626	0.0571771
NAAA	0.786792	-0.345946	0.00848298	0.0571833
EEFSEC	1.27094	0.345898	0.00849211	0.0572057
FAR2	1.27089	0.345844	0.0085024	0.0572325
BAZ1A	0.786889	-0.345768	0.00851691	0.0572325
KRT72	0.786892	-0.345762	0.00851813	0.0572325
ADH4	1.2708	0.345734	0.00852331	0.0572325
MOGAT3	1.27079	0.345725	0.0085251	0.0572325
TREH	1.27062	0.345538	0.0085609	0.057414
SP1	0.787059	-0.345457	0.00857644	0.057414
SUFU	1.27055	0.345453	0.00857722	0.057414
DISP1	0.787087	-0.345404	0.0085865	0.057414
PCBP4	1.27051	0.345404	0.00858663	0.057414
EHD1	1.2705	0.345401	0.00858707	0.057414
GSTCD	1.27047	0.345362	0.0085947	0.0574261
ACOT7	1.2704	0.345285	0.00860951	0.0574861
TBC1D15	0.787187	-0.345221	0.00862183	0.0575036
MAML1	0.787193	-0.345211	0.00862379	0.0575036
PRRC1	1.27028	0.345142	0.00863703	0.057553
STX4	1.27013	0.344977	0.00866902	0.0577061
ANKRD13A	1.27012	0.344963	0.00867171	0.0577061
PLA2G12B	1.26981	0.344609	0.00874044	0.0581242
SLC35A2	1.26975	0.344547	0.00875266	0.0581273
ELL	0.787556	-0.344546	0.0087527	0.0581273
TMEM42	1.26971	0.344504	0.00876103	0.0581435
BTK	1.26958	0.344354	0.00879042	0.0582994
LRBA	1.26954	0.344304	0.00880027	0.058304
CADM1	1.26951	0.344267	0.00880738	0.058304
PRNP	0.787712	-0.34426	0.00880885	0.058304
PITPNM2	1.26944	0.344192	0.00882229	0.0583538
B4GALT5	0.787778	-0.344139	0.00883257	0.0583586
OCIAD2	1.26937	0.344108	0.0088388	0.0583586
TBXA2R	0.787801	-0.344098	0.00884078	0.0583586
HFE	1.26928	0.344012	0.00885766	0.0584281
ZNF473	0.787862	-0.343984	0.00886315	0.0584281
SYNC	0.787883	-0.343947	0.00887054	0.0584377
HSPA2	0.787975	-0.343778	0.00890406	0.0586194
MFNG	1.26899	0.343683	0.00892277	0.0587034
KCNS1	0.788067	-0.343609	0.00893757	0.0587343
UNC93B1	1.26891	0.343593	0.00894069	0.0587343
NDUFA6	1.26889	0.34357	0.00894534	0.0587343
PLSCR3	1.26876	0.343419	0.0089755	0.0588931
MYO5B	1.26871	0.343362	0.00898682	0.0589282
CDH4	0.788222	-0.343325	0.00899422	0.0589375
ACOT8	1.26844	0.343054	0.00904862	0.0592364
OSMR	0.788379	-0.343038	0.00905184	0.0592364
LY9	1.26834	0.342942	0.0090713	0.0593244
ZGPAT	1.26824	0.342828	0.00909424	0.0594038
CCDC69	1.26823	0.342822	0.00909549	0.0594038
AHSG	1.2682	0.34278	0.00910392	0.0594195
TPST2	1.26813	0.342699	0.00912032	0.0594872
AURKA	1.26796	0.342507	0.00915933	0.0597021
PRKCD	1.26784	0.342374	0.00918656	0.05984
PC	0.788785	-0.342295	0.00920256	0.0599047
PDILT	0.788871	-0.342139	0.0092345	0.060073
STXBP6	0.788908	-0.342072	0.00924829	0.0601231
CD9	0.788928	-0.342035	0.00925579	0.0601322
UBE2F	1.26749	0.34197	0.00926924	0.0601438
CCDC112	1.26747	0.341949	0.00927362	0.0601438
CABLES1	1.26746	0.341938	0.00927589	0.0601438
MPZL1	1.26738	0.341852	0.00929347	0.0602183
CASS4	0.789091	-0.341736	0.00931738	0.0603336
SLC25A38	1.26717	0.341616	0.00934237	0.0604557
NFATC3	0.789204	-0.34153	0.00936003	0.0605303
TFEB	1.26707	0.341496	0.00936714	0.0605365
TBC1D13	1.26687	0.341267	0.00941475	0.0608044
SEZ6	0.789375	-0.341218	0.00942499	0.0608307
SDR39U1	1.26669	0.341063	0.00945734	0.0609996
NLRX1	1.26661	0.340968	0.00947735	0.0610887
BMP15	0.789564	-0.340872	0.00949758	0.06115
LILRA1	1.26651	0.340864	0.00949927	0.06115
SLC9A8	0.789601	-0.340805	0.00951162	0.0611896
RBM15	0.789638	-0.340736	0.00952605	0.0612424
FZD7	0.789749	-0.340535	0.00956861	0.0614363
KLHDC7A	1.26623	0.340534	0.00956866	0.0614363
LMAN2L	1.26612	0.340409	0.00959525	0.0615294
FST	0.789818	-0.340407	0.00959564	0.0615294
KCNJ10	1.26601	0.340285	0.00962151	0.0616218
PTGER4	1.266	0.34028	0.00962255	0.0616218
ATG4B	1.26592	0.340191	0.00964155	0.0616299
STRADB	1.26591	0.340172	0.00964551	0.0616299
AKAP1	1.26586	0.340116	0.00965763	0.0616299
LDOC1	0.789983	-0.340106	0.00965973	0.0616299
MUC13	0.789984	-0.340104	0.00966016	0.0616299
DOCK10	1.26583	0.340078	0.00966559	0.0616299
SFN	0.790003	-0.340069	0.00966757	0.0616299
AK2	1.26575	0.33999	0.00968453	0.0616982
ITPRIP	0.790096	-0.339899	0.00970384	0.0617813
CDH23	0.790355	-0.339428	0.00980531	0.0623801
YPEL5	1.26523	0.339404	0.00981054	0.0623801
COL15A1	0.790429	-0.339292	0.00983483	0.0624942
C11orf68	1.2651	0.339251	0.00984373	0.0625105
FGF9	0.79047	-0.339217	0.00985101	0.0625165
SLC6A17	0.790627	-0.338932	0.00991313	0.0628436
C1orf54	1.2648	0.338906	0.00991879	0.0628436
RASAL3	1.26477	0.338878	0.00992488	0.0628436
PGBD1	1.26476	0.338864	0.00992804	0.0628436
FUNDC1	1.26463	0.338717	0.00996014	0.0630064
LONRF3	0.790791	-0.338631	0.00997902	0.0630853
IFI35	1.2645	0.338567	0.00999299	0.0631332
NIT2	1.26425	0.33828	0.0100564	0.0634928
SEC24A	1.26421	0.338241	0.010065	0.0635031
GTSF1L	0.79102	-0.338214	0.0100709	0.0635031
MT1X	0.791115	-0.338041	0.0101092	0.0637043
DTX1	0.791149	-0.337978	0.0101233	0.0637242
AMACR	1.26398	0.337969	0.0101253	0.0637242
STARD5	1.26392	0.337902	0.0101402	0.0637771
EXOC7	1.2638	0.337771	0.0101694	0.0639202
PON2	1.26368	0.337627	0.0102017	0.0640396
SRGAP2	1.26367	0.337623	0.0102027	0.0640396
IL1R2	1.26365	0.337599	0.0102079	0.0640396
CLYBL	1.26356	0.337491	0.0102322	0.0641121
SPEN	0.791417	-0.33749	0.0102325	0.0641121
SIDT2	1.26336	0.337264	0.0102832	0.064389
CDCA4	1.26323	0.337123	0.0103151	0.0645317
SNX7	1.26322	0.337106	0.0103191	0.0645317
PCYOX1	1.26315	0.337031	0.0103359	0.064596
EFS	0.791774	-0.33684	0.0103793	0.0647927
PYCARD	1.26298	0.336835	0.0103805	0.0647927
TINAGL1	0.791811	-0.336772	0.0103947	0.064829
ATOH1	0.791836	-0.336727	0.010405	0.064829
ZC3H8	1.26286	0.336698	0.0104118	0.064829
GEN1	1.26285	0.336683	0.0104152	0.064829
UBE2DNL	0.79187	-0.336665	0.0104192	0.064829
LECT2	1.26267	0.336478	0.010462	0.0650542
CACNG7	0.792001	-0.336427	0.0104737	0.0650861
ETV7	0.792019	-0.336393	0.0104815	0.0650937
TGIF1	0.792068	-0.336304	0.010502	0.0651797
GFPT2	0.792095	-0.336254	0.0105133	0.0651862
MAP4K1	1.26246	0.336242	0.0105162	0.0651862
SEMA3B	0.792175	-0.336109	0.0105469	0.0653349
PDIK1L	1.26228	0.336037	0.0105634	0.0653964
SCG5	1.26222	0.335966	0.0105797	0.0654166
PTK6	1.26222	0.335965	0.0105799	0.0654166
PDHA1	1.26215	0.335882	0.0105993	0.0654949
CLEC1B	1.26206	0.335786	0.0106216	0.0655919
DLGAP1	0.792386	-0.335725	0.0106357	0.0656381
KRTCAP3	0.792446	-0.335616	0.0106611	0.0657115
WNT11	1.26191	0.335606	0.0106635	0.0657115
MAP4K2	1.26189	0.335588	0.0106676	0.0657115
BTBD6	0.792483	-0.335548	0.0106768	0.0657163
UCN3	0.792494	-0.335527	0.0106817	0.0657163
TNS3	0.792546	-0.335433	0.0107038	0.0657807
TRIM41	1.26175	0.335425	0.0107055	0.0657807
ESM1	0.792585	-0.335362	0.0107203	0.0658305
LYZ	1.26155	0.335198	0.0107589	0.066026
SCNN1A	0.792702	-0.335149	0.0107703	0.0660549
PSMD5	0.792745	-0.335071	0.0107888	0.0661272
CHMP4A	1.26138	0.335005	0.0108042	0.0661805
FRMD6	0.792823	-0.334929	0.0108222	0.0661917
ASAH1	1.26129	0.334898	0.0108295	0.0661917
CBX7	0.792843	-0.334892	0.0108309	0.0661917
IL13RA2	1.26128	0.334884	0.0108328	0.0661917
GMPPA	1.26122	0.334818	0.0108484	0.0662192
ICAM5	0.792902	-0.334785	0.0108563	0.0662192
CNGB3	0.792905	-0.33478	0.0108575	0.0662192
IL18	1.26105	0.334624	0.0108945	0.0663692
CHTF18	1.26102	0.334597	0.0109009	0.0663692
RERG	0.793009	-0.334591	0.0109023	0.0663692
SEH1L	0.793042	-0.334532	0.0109163	0.0664139
RECQL4	1.26094	0.334498	0.0109244	0.0664221
RAB40C	1.26081	0.33435	0.0109595	0.0665946
MAP6D1	0.793176	-0.334286	0.0109749	0.0666348
ADK	1.26074	0.334266	0.0109797	0.0666348
TAGLN3	0.793393	-0.333892	0.0110694	0.0670629
SEC16B	1.26041	0.33389	0.0110698	0.0670629
A2M	0.793418	-0.333848	0.0110801	0.0670629
SLC38A7	1.26034	0.333811	0.0110889	0.0670629
COLEC11	0.793438	-0.333811	0.0110891	0.0670629
IPO13	1.26033	0.333803	0.011091	0.0670629
PTGER2	0.793508	-0.333684	0.0111196	0.0671947
DECR1	1.2602	0.333649	0.0111282	0.0672056
NPY1R	1.26015	0.333594	0.0111415	0.0672403
ARL4D	0.793571	-0.333568	0.0111476	0.0672403
PTPRC	1.26009	0.333532	0.0111566	0.0672531
MAL	0.793643	-0.333438	0.0111792	0.0673486
GSS	1.25979	0.333183	0.0112413	0.0676814
IFI44L	1.25963	0.333001	0.011286	0.0678599
CLC	1.25963	0.332996	0.0112871	0.0678599
TIMP4	0.7939	-0.332971	0.0112933	0.0678599
SLAMF8	1.25959	0.33295	0.0112985	0.0678599
FIG4	1.25949	0.332842	0.0113249	0.0679767
GIMAP8	1.25941	0.332753	0.0113468	0.0680668
SCP2	1.25938	0.332717	0.0113557	0.068079
PHOSPHO1	0.794075	-0.332653	0.0113715	0.0681322
ARHGDIA	0.794188	-0.332447	0.0114223	0.0683951
ANAPC5	1.25911	0.332404	0.0114331	0.0684181
ITGB2	1.25899	0.332268	0.0114667	0.0685439
CRB3	1.25899	0.332263	0.011468	0.0685439
C1QA	1.25895	0.332225	0.0114774	0.0685588
CAV1	0.794403	-0.332057	0.0115193	0.0687326
MPPE1	1.2588	0.332052	0.0115205	0.0687326
PPL	1.25874	0.331983	0.0115378	0.0687945
CAB39L	0.794479	-0.331919	0.0115539	0.0688487
ZNF786	0.794497	-0.331886	0.011562	0.0688556
HAO1	1.25854	0.33175	0.0115961	0.0690167
ITPK1	1.25843	0.331621	0.0116286	0.0691162
SLC23A3	1.25841	0.331602	0.0116333	0.0691162
CCNF	1.25839	0.331574	0.0116405	0.0691162
TICAM1	0.79467	-0.331572	0.0116408	0.0691162
MOGAT1	1.2582	0.331363	0.0116936	0.0693878
PKN3	0.794873	-0.331203	0.0117341	0.069551
ATP6V0E1	1.25804	0.331174	0.0117416	0.069551
FZD5	0.794917	-0.331124	0.0117544	0.069551
PIP4K2C	1.25798	0.33111	0.0117579	0.069551
PLOD1	1.25798	0.331109	0.0117581	0.069551
COPS4	1.25796	0.331088	0.0117634	0.069551
CCDC38	0.794964	-0.331039	0.0117759	0.0695831
AKAP7	0.794983	-0.331004	0.0117848	0.0695938
FABP2	0.795014	-0.330948	0.011799	0.0696359
RTP4	1.25778	0.330882	0.0118158	0.0696933
KLC1	1.25761	0.330687	0.0118658	0.0699463
SLAIN1	0.795185	-0.330637	0.0118786	0.0699801
TIA1	1.25752	0.33058	0.0118933	0.0700249
CYHR1	1.2574	0.33044	0.0119292	0.0701553
FBXO6	1.2574	0.330438	0.0119297	0.0701553
SMG6	1.25735	0.330387	0.0119427	0.0701902
RPRD2	0.795343	-0.33035	0.0119523	0.0702046
KLF2	0.795402	-0.330245	0.0119795	0.0702826
RAB36	0.795411	-0.330227	0.0119841	0.0702826
F5	0.795417	-0.330216	0.011987	0.0702826
PIPOX	1.25713	0.330135	0.0120079	0.0703638
CABP2	0.795505	-0.330057	0.0120281	0.0704403
SIT1	1.25698	0.329957	0.0120541	0.0705504
ACADL	1.2568	0.329757	0.012106	0.0708124
NPHS1	0.7957	-0.329704	0.0121199	0.0708515
SLC6A13	1.2567	0.329645	0.0121353	0.0708997
SLC2A8	1.25668	0.329616	0.0121429	0.0709021
CCT7	1.25664	0.329569	0.0121551	0.0709313
CRH	0.795806	-0.329511	0.0121703	0.0709778
ZNF691	1.25639	0.329288	0.0122289	0.0712773
SCLY	0.795945	-0.329259	0.0122366	0.07128
GBF1	1.25628	0.329153	0.0122645	0.0714004
FAM136A	1.2562	0.32907	0.0122864	0.0714856
YIF1B	1.25617	0.329028	0.0122974	0.0715078
MRPL35	1.25608	0.32893	0.0123235	0.0716171
HMMR	1.25598	0.328812	0.0123547	0.0717561
RASGRP3	1.25584	0.328655	0.0123965	0.0719563
LRSAM1	1.25581	0.328615	0.0124072	0.0719764
WEE1	0.796367	-0.328494	0.0124395	0.0720624
TNFAIP6	0.796375	-0.328479	0.0124434	0.0720624
SLC25A43	1.25568	0.328474	0.0124448	0.0720624
MICALL2	1.25566	0.328442	0.0124532	0.0720624
PRPH	0.796407	-0.328422	0.0124586	0.0720624
APH1B	1.25559	0.328361	0.0124749	0.0721146
ZIC4	0.796463	-0.328321	0.0124857	0.072135
KDM5B	1.25549	0.32825	0.0125048	0.0721407
IZUMO1	0.79652	-0.328217	0.0125135	0.0721407
PIGF	1.25546	0.328212	0.0125151	0.0721407
SPATA7	1.25545	0.328208	0.012516	0.0721407
TRIM32	1.25538	0.328125	0.0125383	0.0722272
MSL1	1.25535	0.328084	0.0125493	0.0722481
EPHB1	0.796612	-0.328051	0.0125584	0.0722584
HSF4	1.25523	0.327956	0.012584	0.0722817
MAGEB2	0.796675	-0.327937	0.0125889	0.0722817
BCLAF1	0.79668	-0.327928	0.0125913	0.0722817
SNAP29	0.79668	-0.327927	0.0125918	0.0722817
AP4M1	1.25517	0.327887	0.0126026	0.0723021
GJA1	0.796727	-0.327843	0.0126145	0.0723279
RFNG	1.25509	0.327792	0.0126284	0.0723654
ANXA4	1.25498	0.327659	0.0126643	0.0725294
CCL18	1.25492	0.327592	0.0126824	0.0725906
DVL2	1.25471	0.327353	0.0127476	0.0729217
CDC34	1.25462	0.327252	0.012775	0.0730361
SKP2	1.25459	0.32722	0.012784	0.0730451
GPHB5	1.25455	0.327169	0.0127979	0.0730597
ACLY	1.25454	0.327156	0.0128014	0.0730597
DPP4	1.2545	0.32711	0.0128139	0.073089
LDB1	1.25444	0.327048	0.0128312	0.0731452
FJX1	0.797201	-0.326985	0.0128483	0.073174
CSRNP2	0.797206	-0.326975	0.0128511	0.073174
ST3GAL5	1.25421	0.326778	0.0129053	0.0734234
MOCS1	0.797324	-0.326762	0.0129098	0.0734234
ASRGL1	0.79735	-0.326714	0.012923	0.0734564
PNCK	0.797424	-0.326582	0.0129596	0.0736002
STUB1	1.25403	0.326569	0.0129632	0.0736002
AURKB	1.25388	0.326399	0.0130104	0.073807
AKAP10	1.25386	0.326376	0.0130168	0.073807
PRPF40B	1.25384	0.326357	0.0130221	0.073807
SLC6A16	0.797582	-0.326295	0.0130393	0.0738478
CLTCL1	1.25377	0.326277	0.0130443	0.0738478
NT5E	0.797617	-0.326231	0.0130571	0.0738777
HIRIP3	1.25359	0.326069	0.0131024	0.0740915
NME6	1.25356	0.326036	0.0131115	0.0741005
B4GALT2	1.25353	0.326001	0.0131213	0.0741136
CCNDBP1	1.25341	0.325855	0.0131623	0.0743015
CP	0.79784	-0.325829	0.0131696	0.0743015
ROCK2	0.79803	-0.325485	0.0132665	0.074727
PRKAG1	1.25308	0.325484	0.0132668	0.074727
AP4S1	0.798052	-0.325444	0.013278	0.074727
POLE2	1.25303	0.325419	0.0132853	0.074727
IFNA2	0.798067	-0.325418	0.0132857	0.074727
TMED3	1.25301	0.3254	0.0132905	0.074727
ERGIC1	1.25293	0.325305	0.0133174	0.0748356
ECHS1	1.25271	0.325049	0.0133904	0.0751409
ZFAND2B	1.2527	0.325045	0.0133914	0.0751409
FGG	0.79828	-0.325034	0.0133946	0.0751409
IFNAR1	0.798309	-0.324981	0.0134098	0.0751836
VMO1	1.25261	0.324939	0.0134218	0.0752076
BTG3	0.798349	-0.324909	0.0134304	0.0752132
TRIM40	0.798404	-0.32481	0.0134588	0.0753295
HSPB7	0.798556	-0.324534	0.0135379	0.0756873
CST2	0.798558	-0.324531	0.0135389	0.0756873
CHRNA5	0.798571	-0.324507	0.0135457	0.0756873
RAPGEF1	0.798621	-0.324418	0.0135715	0.0757881
CYB5R1	1.25209	0.324344	0.0135927	0.0758209
ACAN	0.798661	-0.324344	0.0135927	0.0758209
SLC25A32	0.798785	-0.324121	0.0136573	0.0761379
ARAP2	0.798905	-0.323905	0.0137201	0.0764449
SMAD7	1.25169	0.323874	0.0137292	0.0764525
ODF3B	1.25163	0.323804	0.0137495	0.0765222
TPD52	1.25149	0.323642	0.0137967	0.0767066
TAS2R3	1.25147	0.323623	0.0138023	0.0767066
ZNF627	1.25143	0.323577	0.0138159	0.0767066
ARSA	1.25143	0.323572	0.0138173	0.0767066
DOCK6	1.25141	0.323558	0.0138215	0.0767066
DIXDC1	1.2512	0.323317	0.0138923	0.0770296
HTR2B	1.2512	0.323307	0.0138953	0.0770296
CD96	1.2511	0.3232	0.0139267	0.0770538
PCSK7	1.2511	0.3232	0.0139269	0.0770538
MEST	1.25109	0.323186	0.0139311	0.0770538
COX15	1.25108	0.323179	0.013933	0.0770538
DYDC2	0.799317	-0.323159	0.0139388	0.0770538
DNALI1	0.799345	-0.323109	0.0139537	0.077093
ACAT1	1.25099	0.323065	0.0139668	0.0771222
KIF1C	1.25078	0.32283	0.0140364	0.0774632
PTPRS	0.799515	-0.322804	0.0140442	0.0774632
DOCK9	1.2507	0.322738	0.0140637	0.0775275
AMD1	0.799568	-0.322707	0.0140731	0.0775355
CHIC2	0.799651	-0.322557	0.0141177	0.0776359
TRAM2	0.799652	-0.322556	0.014118	0.0776359
MED4	0.799662	-0.322538	0.0141234	0.0776359
BHLHB9	1.25052	0.322525	0.0141272	0.0776359
ADRB3	0.799675	-0.322514	0.0141306	0.0776359
AMZ2	1.25042	0.32241	0.0141617	0.0777633
RRM2B	1.25035	0.322327	0.0141865	0.0778558
RAC1	0.799806	-0.322277	0.0142016	0.0778654
UNC119B	1.2503	0.322269	0.014204	0.0778654
PSMD14	1.2502	0.322156	0.0142379	0.0779753
GLT8D1	1.25019	0.32215	0.0142399	0.0779753
GATM	1.25013	0.322078	0.0142616	0.0780023
C8G	1.25012	0.322062	0.0142664	0.0780023
SCO1	1.25011	0.322055	0.0142685	0.0780023
HABP4	0.799955	-0.322008	0.0142825	0.0780353
BEND2	0.799971	-0.32198	0.014291	0.0780389
PIGT	1.24997	0.321895	0.0143168	0.078136
RNF175	0.800102	-0.321743	0.0143626	0.0783201
PLXNC1	1.24983	0.321729	0.0143672	0.0783201
NTAN1	1.24981	0.321705	0.0143743	0.0783201
RER1	1.24978	0.32167	0.0143848	0.078325
CXorf21	1.24976	0.32165	0.0143911	0.078325
MMRN1	0.800219	-0.321533	0.0144265	0.0784742
BPHL	1.24954	0.321393	0.0144693	0.0786479
MREG	1.24952	0.321376	0.0144743	0.0786479
ACTR2	1.24949	0.321341	0.0144851	0.0786631
DDRGK1	1.2494	0.321232	0.0145184	0.0788005
TAPBP	1.24933	0.321154	0.0145424	0.0788653
TIMM9	0.800436	-0.321141	0.0145463	0.0788653
ABCB10	1.24919	0.320995	0.0145911	0.0790491
PTGES2	1.24918	0.320979	0.0145963	0.0790491
F3	0.800559	-0.320921	0.0146141	0.0791021
ARHGEF2	1.2491	0.320886	0.0146247	0.0791163
VAPA	0.800626	-0.3208	0.0146513	0.0791741
SORCS2	1.24902	0.3208	0.0146515	0.0791741
SCN2A	0.80065	-0.320756	0.0146648	0.0791763
AGBL2	1.24898	0.320746	0.0146679	0.0791763
EXOC2	1.24894	0.320702	0.0146816	0.0792069
TNFRSF10B	0.800716	-0.320637	0.0147017	0.0792719
LGI3	0.8008	-0.320487	0.0147483	0.0794499
SASH3	1.24871	0.320436	0.0147639	0.0794499
BAG4	1.2487	0.320425	0.0147676	0.0794499
LY6G6E	0.800841	-0.320412	0.0147714	0.0794499
CD300LF	1.24868	0.320401	0.014775	0.0794499
CDCA7	0.800918	-0.320274	0.0148144	0.0796183
APOBEC3C	1.24851	0.320206	0.0148358	0.0796899
HLA-DPA1	1.24847	0.320165	0.0148485	0.0797146
PACS2	1.24837	0.320047	0.0148853	0.0798689
RNF26	1.24831	0.31998	0.0149062	0.0799294
TIGD1	0.801101	-0.319944	0.0149175	0.0799294
KLHL21	0.801107	-0.319934	0.0149209	0.0799294
ATG4A	1.24821	0.319865	0.0149425	0.0799687
MRTO4	0.801148	-0.319859	0.0149445	0.0799687
LAT2	1.24807	0.319702	0.0149937	0.0801884
SIRPB1	0.80125	-0.319676	0.0150018	0.0801884
CSGALNACT1	0.801278	-0.319625	0.0150181	0.0802114
HDAC11	1.24799	0.319611	0.0150224	0.0802114
PDGFRB	1.24786	0.319451	0.015073	0.0804385
MYL5	1.24774	0.319313	0.0151168	0.0806213
CA9	0.801475	-0.319271	0.0151301	0.0806213
CKAP4	1.24769	0.319262	0.015133	0.0806213
RNF20	1.24767	0.31924	0.01514	0.0806213
TRAPPC6A	1.24764	0.319202	0.0151521	0.0806422
CCDC114	0.801532	-0.319168	0.0151629	0.0806563
MAN1C1	0.80157	-0.3191	0.0151845	0.0806946
TM4SF1	0.801573	-0.319094	0.0151865	0.0806946
RAD54L	1.24751	0.319047	0.0152015	0.0807307
STRN3	0.801637	-0.318979	0.0152231	0.0808018
SPOCK3	0.801726	-0.318819	0.015274	0.0810288
ADAMTS16	0.801801	-0.318683	0.0153177	0.0812167
DRD1	1.24717	0.318654	0.0153272	0.0812234
SEC13	1.2471	0.318582	0.0153501	0.0812903
JUN	0.801868	-0.318563	0.0153563	0.0812903
TGIF2	0.80191	-0.318489	0.0153803	0.0813738
RMND1	1.24697	0.318423	0.0154015	0.0814118
UBB	1.24694	0.318394	0.0154107	0.0814118
SERPINF2	0.801965	-0.318389	0.0154123	0.0814118
PRDX6	0.80202	-0.31829	0.0154442	0.0814604
LIN7B	1.24685	0.318286	0.0154456	0.0814604
BTG2	0.802023	-0.318284	0.0154462	0.0814604
CDH13	0.802102	-0.318142	0.0154923	0.0816196
CYBB	1.2467	0.318116	0.0155007	0.0816196
PANK3	1.2467	0.318114	0.0155013	0.0816196
DNASE2	1.24656	0.317956	0.0155527	0.0818467
SLC35D2	0.802227	-0.317917	0.0155655	0.0818689
MAGEA4	0.802255	-0.317868	0.0155813	0.0818689
KIAA0513	1.24649	0.317867	0.0155818	0.0818689
ARHGEF4	0.802304	-0.317778	0.0156106	0.0819392
GIMAP7	1.24641	0.317775	0.0156118	0.0819392
CDH15	1.24632	0.31767	0.0156462	0.0820758
TRIM68	1.24625	0.317594	0.015671	0.0820871
PLD3	1.24624	0.317588	0.015673	0.0820871
SKAP2	1.24624	0.317587	0.0156733	0.0820871
TYRO3	0.802432	-0.317549	0.0156855	0.0821074
TM7SF3	0.802463	-0.317492	0.0157042	0.0821346
NOTCH2	1.24615	0.317475	0.0157099	0.0821346
APOC1	1.24613	0.317457	0.0157157	0.0821346
APLP1	0.802537	-0.317361	0.0157474	0.0822193
FHIT	1.24603	0.317337	0.0157551	0.0822193
DUSP23	0.802565	-0.317309	0.0157643	0.0822193
CDKN3	1.246	0.317307	0.0157652	0.0822193
SCN9A	0.802607	-0.317234	0.0157891	0.0823004
AVPI1	0.802626	-0.3172	0.0158004	0.0823156
SDR42E1	1.24577	0.317033	0.0158555	0.0825592
COL3A1	1.24572	0.316979	0.0158735	0.0826093
SFXN2	0.802828	-0.316837	0.0159204	0.0828098
VWDE	0.80295	-0.316618	0.0159934	0.0831139
RPS6KA4	1.24539	0.3166	0.0159994	0.0831139
HIRA	1.24538	0.316586	0.0160042	0.0831139
NAGS	1.2453	0.316498	0.0160334	0.0831702
STBD1	1.2453	0.316491	0.0160359	0.0831702
LCLAT1	1.24529	0.316478	0.0160403	0.0831702
WDR20	1.24525	0.316434	0.0160549	0.0832018
TCIRG1	1.24516	0.316328	0.0160904	0.0833423
CEP290	1.24513	0.316291	0.0161028	0.0833625
STK31	0.803261	-0.316059	0.0161807	0.0837127
GPR162	0.803272	-0.316039	0.0161874	0.0837127
SDHAF2	0.80331	-0.315971	0.0162104	0.0837879
CLSTN2	0.803339	-0.315919	0.0162281	0.0838199
QRFPR	0.803348	-0.315902	0.0162336	0.0838199
RRAGB	1.24463	0.315719	0.0162957	0.0840966
TCF15	0.80347	-0.315684	0.0163075	0.0841058
CD53	1.24458	0.315663	0.0163146	0.0841058
MYL6	1.2445	0.315564	0.0163482	0.0842349
CCNY	0.803559	-0.315524	0.016362	0.0842624
MAP3K12	1.24436	0.315401	0.0164038	0.0844164
PCOLCE	0.803636	-0.315386	0.0164091	0.0844164
DUSP19	0.803663	-0.315338	0.0164253	0.084456
IL16	1.24427	0.315303	0.0164371	0.0844726
PPBP	1.24422	0.315239	0.0164593	0.0845359
PTCH1	0.80373	-0.315217	0.0164666	0.0845359
CCDC150	1.24414	0.315143	0.0164918	0.0846023
ALG1	1.24412	0.315123	0.0164987	0.0846023
ATXN7	1.2441	0.315104	0.0165052	0.0846023
ARHGAP21	1.24403	0.315019	0.0165344	0.084674
APOD	0.803844	-0.315013	0.0165364	0.084674
S100B	0.803891	-0.314929	0.0165655	0.0847709
PTRH1	1.24393	0.314908	0.0165725	0.0847709
CDH1	1.24376	0.314711	0.0166407	0.0850754
ZNHIT3	1.24374	0.314684	0.0166499	0.0850786
DHODH	0.804047	-0.314649	0.0166621	0.0850964
CHI3L2	0.804085	-0.31458	0.0166857	0.085173
EGFL6	0.804102	-0.314549	0.0166966	0.0851848
CD93	0.804299	-0.314197	0.016819	0.0857206
RCSD1	1.24332	0.314196	0.016819	0.0857206
EED	1.24329	0.314161	0.0168312	0.0857384
ALDH1A3	0.804354	-0.314097	0.0168536	0.0858081
C2CD4A	0.804391	-0.314032	0.0168766	0.085841
ERP29	1.24316	0.314007	0.0168851	0.085841
PDE7B	0.804406	-0.314004	0.0168862	0.085841
PSAP	1.24307	0.313911	0.0169187	0.0859617
PPM1M	1.24291	0.31372	0.0169858	0.0862582
SMG5	1.24281	0.313606	0.0170259	0.0864178
SLC5A1	0.80465	-0.313567	0.0170395	0.0864423
DDX58	1.24271	0.31349	0.0170667	0.0865228
IQCC	1.2427	0.313473	0.0170729	0.0865228
VPS13C	1.2426	0.313357	0.0171137	0.0866694
ZIC1	1.24257	0.313329	0.0171236	0.0866694
N4BP2L1	0.80479	-0.313316	0.0171282	0.0866694
KEAP1	1.2425	0.31325	0.0171517	0.0867438
ZNF671	1.24245	0.313185	0.0171747	0.0868155
ESR1	1.24228	0.312991	0.0172438	0.0871201
AFP	1.24221	0.31291	0.0172727	0.0871912
WDR77	1.24219	0.312881	0.0172829	0.0871912
DNTTIP1	0.805044	-0.31286	0.0172903	0.0871912
NAT9	1.24216	0.312852	0.0172933	0.0871912
VSIG4	1.2421	0.312778	0.0173197	0.0872802
NAV2	0.805142	-0.312685	0.017353	0.0873698
GNAQ	0.805147	-0.312676	0.0173562	0.0873698
BAD	1.24199	0.312654	0.0173641	0.0873698
C9orf40	1.24185	0.312492	0.0174222	0.0876042
IRF9	1.24184	0.312475	0.0174285	0.0876042
GLUL	1.24175	0.31237	0.0174661	0.0877487
ANKRD39	1.24168	0.312298	0.0174922	0.0877923
TMED1	1.24168	0.312297	0.0174926	0.0877923
APBB3	1.24161	0.312207	0.0175251	0.0879108
SPATS2L	1.24157	0.312167	0.0175395	0.0879329
ACTR5	1.24155	0.312145	0.0175473	0.0879329
PPIH	1.24152	0.312106	0.0175616	0.0879596
SLC48A1	1.24137	0.311934	0.017624	0.0882273
CUEDC1	1.24123	0.311771	0.0176833	0.0884793
TNFRSF11B	0.805714	-0.311661	0.0177233	0.0886072
NMNAT3	1.24112	0.311641	0.0177307	0.0886072
F8	1.24111	0.311627	0.0177358	0.0886072
SULT1C2	1.24107	0.311589	0.0177495	0.0886308
KBTBD4	1.241	0.311499	0.0177824	0.0887499
OMD	0.805864	-0.311391	0.017822	0.0889024
AMIGO2	0.80595	-0.311237	0.0178785	0.0890678
CAPZB	1.24077	0.311235	0.0178793	0.0890678
CCDC153	0.805965	-0.31121	0.0178885	0.0890678
FRMD5	0.80597	-0.311203	0.0178912	0.0890678
PGF	0.80599	-0.311166	0.0179047	0.0890899
SOX7	0.806052	-0.311055	0.0179457	0.0892488
MYNN	0.806079	-0.311008	0.0179631	0.0892636
NPY	0.806084	-0.310998	0.0179668	0.0892636
PA2G4	0.806129	-0.310917	0.0179966	0.0893619
SLC14A1	1.24046	0.31088	0.0180105	0.0893619
CYP2C18	1.24046	0.310871	0.0180137	0.0893619
LEF1	1.2404	0.310811	0.0180359	0.0894176
MYBPH	0.80621	-0.310773	0.0180499	0.0894176
TDRKH	1.24034	0.31074	0.0180623	0.0894176
AMOT	1.24033	0.310729	0.0180664	0.0894176
TRPV6	0.80624	-0.310718	0.0180703	0.0894176
EBI3	0.806254	-0.310693	0.0180795	0.0894181
PMP22	0.806275	-0.310656	0.0180934	0.089442
FCN1	1.24015	0.310511	0.0181472	0.0896111
PANK2	1.24014	0.310499	0.0181517	0.0896111
IFNGR1	0.806367	-0.310491	0.0181548	0.0896111
RALGAPA1	0.806392	-0.310448	0.018171	0.0896124
[truncated: 7,863 more rows]
