# Supplementary material for: Comprehensive Analysis of NAFLD and the Therapeutic Target Identified
Source: Front Cell Dev Biol. 2021 Sep 20;9:704704. doi: 10.3389/fcell.2021.704704 (PMC8488166; doi:10.3389/fcell.2021.704704)
Supplement: Supplementary Table 4 — The result of CMap.xls. [file Table_4.XLS]

## Sheet: by cmap name
rank	cmap name	mean	n	enrichment	p	specificity	percent non-null
1	digoxin	-0.795	4	-0.996	0	0	100
2	helveticoside	-0.753	6	-0.987	0	0	100
3	anisomycin	-0.77	4	-0.981	0	0.0085	100
4	digoxigenin	-0.72	5	-0.98	0	0	100
5	ouabain	-0.679	4	-0.975	0	0.0088	100
6	securinine	-0.605	4	-0.972	0	0	100
7	digitoxigenin	-0.719	4	-0.971	0	0	100
8	H-7	0.742	4	0.968	0	0.0222	100
9	8-azaguanine	-0.669	4	-0.958	0	0	100
10	emetine	-0.532	4	-0.908	0.0001	0.0118	100
11	lanatoside C	-0.601	6	-0.82	0.0001	0.0213	83
12	ribavirin	0.585	4	0.881	0.00028	0.0063	100
13	STOCK1N-35696	-0.645	2	-0.986	0.00044	0.0069	100
14	Prestwick-1103	0.555	4	0.859	0.00054	0.0062	100
15	thapsigargin	-0.535	3	-0.928	0.00062	0.0516	100
16	puromycin	-0.698	4	-0.859	0.00068	0.0373	100
17	lycorine	-0.69	5	-0.796	0.00072	0.0267	80
18	methotrexate	0.343	8	0.652	0.00078	0.0121	62
19	cicloheximide	-0.541	4	-0.843	0.00105	0.0444	100
20	levopropoxyphene	0.568	4	0.836	0.00111	0	100
21	5224221	-0.647	2	-0.977	0.00113	0.0301	100
22	niclosamide	-0.468	5	-0.754	0.00166	0.0579	80
23	cephaeline	-0.454	5	-0.749	0.00186	0.1386	80
24	PNU-0251126	0.339	6	0.685	0.00244	0.037	66
25	15-delta prostaglandin J2	-0.264	15	-0.444	0.00348	0.1805	66
26	bromopride	-0.26	6	-0.656	0.00467	0	66
27	lisuride	0.354	5	0.71	0.00483	0.0526	80
28	chrysin	-0.501	3	-0.858	0.00573	0.0152	100
29	valinomycin	-0.455	4	-0.764	0.00633	0.0429	100
30	luteolin	-0.464	4	-0.763	0.00647	0.04	100
31	MG-262	-0.512	3	-0.849	0.00677	0.126	100
32	fasudil	0.599	2	0.94	0.00698	0	100
33	solanine	-0.443	4	-0.754	0.0074	0.0109	100
34	oxybuprocaine	-0.384	4	-0.747	0.00812	0.0169	100
35	tracazolate	-0.43	4	-0.747	0.00814	0	100
36	serotonin	-0.306	5	-0.67	0.00903	0	80
37	azacyclonol	-0.418	5	-0.665	0.00997	0.0196	80
38	clorgiline	-0.377	4	-0.724	0.01192	0	100
39	sulfaguanidine	-0.239	5	-0.654	0.01216	0.0215	60
40	phenindione	-0.416	4	-0.721	0.01229	0.0324	100
41	felodipine	-0.465	7	-0.563	0.01245	0.0727	85
42	flutamide	-0.331	5	-0.651	0.01262	0.013	80
43	estriol	-0.432	4	-0.714	0.01353	0.0396	100
44	tretinoin	-0.183	22	-0.325	0.01398	0.1691	50
45	GW-8510	0.467	4	0.71	0.01452	0.2818	75
46	strophanthidin	-0.356	4	-0.708	0.01486	0.0337	75
47	0179445-0000	-0.321	8	-0.52	0.01577	0.027	62
48	triflupromazine	0.304	4	0.702	0.01635	0.0918	50
49	PF-00562151-00	-0.289	8	-0.517	0.01655	0.0189	75
50	pregnenolone	-0.357	4	-0.695	0.01844	0.0382	75
51	xylazine	-0.424	4	-0.693	0.01906	0.0158	75
52	theobromine	-0.335	4	-0.69	0.02003	0.018	75
53	chlorcyclizine	-0.339	6	-0.578	0.02014	0.0089	83
54	pentetrazol	-0.359	4	-0.688	0.02055	0.0249	75
55	erastin	0.267	4	0.686	0.02075	0.0506	50
56	mycophenolic acid	0.483	3	0.782	0.02107	0.1407	66
57	halofantrine	0.467	3	0.774	0.02336	0.0345	66
58	kinetin	-0.341	4	-0.678	0.02377	0.0063	75
59	diphenhydramine	0.402	5	0.617	0.02415	0.0904	80
60	cloxacillin	0.457	4	0.675	0.02441	0.0272	75
61	piperlongumine	-0.485	2	-0.889	0.02445	0.0317	100
62	5155877	-0.308	4	-0.676	0.02455	0.0921	75
63	acebutolol	0.319	5	0.614	0.02535	0.0347	80
64	3-acetamidocoumarin	-0.156	4	-0.672	0.02598	0.2143	50
65	daunorubicin	0.286	4	0.67	0.02612	0.1919	50
66	gossypol	-0.282	6	-0.562	0.02632	0.1061	66
67	cefoperazone	0.315	3	0.762	0.02678	0.0147	66
68	spiradoline	-0.257	4	-0.669	0.02723	0.0233	75
69	Prestwick-664	-0.34	6	-0.558	0.02781	0.0751	66
70	parthenolide	-0.397	4	-0.665	0.02851	0.1931	75
71	ceforanide	0.437	4	0.664	0.02888	0.0897	75
72	betulinic acid	0.444	4	0.664	0.02896	0.0573	75
73	mercaptopurine	0.49	2	0.88	0.02905	0.0542	100
74	dantrolene	0.338	6	0.556	0.02912	0.0577	66
75	mephenytoin	0.384	4	0.663	0.0292	0.0414	75
76	moroxydine	-0.279	5	-0.599	0.02976	0.0299	60
77	carbamazepine	-0.259	8	-0.483	0.03117	0.0424	75
78	benzthiazide	-0.277	4	-0.657	0.03149	0.0663	75
79	iopamidol	0.202	4	0.655	0.03312	0.1384	50
80	7-aminocephalosporanic acid	0.235	4	0.653	0.0339	0.0265	50
81	apigenin	-0.382	4	-0.653	0.03428	0.1848	75
82	nialamide	-0.213	4	-0.652	0.03463	0.0896	50
83	minocycline	-0.328	5	-0.587	0.03523	0.0321	80
84	beta-escin	-0.329	6	-0.541	0.03705	0.0992	66
85	oxamniquine	-0.226	4	-0.646	0.0375	0.0265	50
86	PHA-00767505E	0.419	4	0.646	0.0378	0.0387	75
87	cefalexin	-0.317	5	-0.581	0.03833	0.1852	80
88	Prestwick-642	0.38	4	0.645	0.03841	0.1437	75
89	PNU-0293363	0.372	3	0.725	0.04054	0.0315	66
90	indapamide	0.321	6	0.532	0.04166	0.0074	66
91	colecalciferol	-0.35	4	-0.637	0.04187	0.0217	75
92	PHA-00851261E	0.269	8	0.462	0.04276	0.0493	62
93	N6-methyladenosine	-0.218	4	-0.635	0.04303	0.0828	75
94	bendroflumethiazide	-0.199	6	-0.529	0.04408	0.0805	83
95	CP-944629	0.441	4	0.632	0.04534	0.0154	75
96	calycanthine	0.333	4	0.632	0.04573	0.0592	75
97	ioversol	-0.232	4	-0.629	0.04643	0.0404	50
98	N-acetyl-L-leucine	-0.35	4	-0.628	0.0474	0.1371	75
99	ornidazole	-0.218	5	-0.562	0.04932	0.1152	80
100	furazolidone	0.384	4	0.624	0.04983	0.1355	75
101	skimmianine	-0.168	4	-0.623	0.05065	0.1211	75
102	cetirizine	-0.333	4	-0.622	0.05081	0.1739	75
103	nadide	0.42	4	0.622	0.05124	0.0643	75
104	miconazole	-0.219	5	-0.558	0.05177	0.0775	80
105	carcinine	0.192	4	0.62	0.05232	0.024	50
106	tacrine	-0.372	4	-0.619	0.0526	0.0327	75
107	cyclopentolate	0.399	4	0.62	0.05299	0.0263	75
108	streptozocin	0.299	4	0.619	0.05323	0.0893	75
109	acetohexamide	0.368	4	0.619	0.05335	0.0117	75
110	5253409	-0.492	2	-0.836	0.05366	0.0342	100
111	vincamine	-0.218	6	-0.515	0.05375	0.1824	66
112	diprophylline	-0.257	5	-0.553	0.05529	0.0662	60
113	cyclic adenosine monophosphate	0.342	4	0.616	0.05566	0.1266	75
114	phenazone	-0.268	3	-0.697	0.05657	0.1156	100
115	gabapentin	-0.313	4	-0.609	0.06006	0.0611	75
116	piperacetazine	0.417	4	0.608	0.06057	0.1029	50
117	cobalt chloride	-0.306	3	-0.688	0.06121	0.0472	66
118	glycopyrronium bromide	-0.256	5	-0.546	0.06142	0.0449	60
119	carbenoxolone	0.368	4	0.606	0.06238	0.0719	75
120	iproniazid	0.294	5	0.547	0.06304	0.1788	60
121	SC-560	-0.346	3	-0.685	0.06324	0.1152	66
122	suprofen	-0.169	4	-0.605	0.06324	0.0671	50
123	alpha-estradiol	-0.194	16	-0.316	0.06339	0.4153	56
124	harmaline	-0.312	4	-0.604	0.06404	0.0588	75
125	tiratricol	-0.166	4	-0.601	0.06595	0.0941	50
126	danazol	-0.347	4	-0.6	0.0666	0.034	75
127	metanephrine	-0.271	5	-0.539	0.06763	0.0892	60
128	azlocillin	-0.312	4	-0.598	0.06825	0.0931	75
129	proxymetacaine	0.244	4	0.594	0.07088	0.088	50
130	talampicillin	-0.361	4	-0.595	0.071	0.139	75
131	cimetidine	0.293	5	0.536	0.07301	0.04	60
132	oxymetazoline	0.258	4	0.592	0.07309	0.0411	75
133	semustine	-0.351	4	-0.592	0.0741	0.1778	75
134	proscillaridin	-0.615	3	-0.665	0.07499	0.1636	66
135	0225151-0000	0.338	3	0.665	0.07539	0.0328	66
136	5255229	-0.528	2	-0.803	0.07636	0.0328	100
137	cefsulodin	-0.291	4	-0.588	0.0776	0.0604	75
138	trimetazidine	-0.316	4	-0.588	0.0779	0.3044	75
139	nifedipine	-0.27	7	-0.453	0.07832	0.05	71
140	natamycin	-0.291	4	-0.587	0.0786	0.2538	75
141	doxorubicin	0.53	3	0.659	0.07934	0.3296	66
142	carmustine	-0.21	3	-0.657	0.07996	0.1351	66
143	mebendazole	-0.331	5	-0.525	0.0802	0.2816	60
144	harmine	-0.183	4	-0.585	0.08039	0.3039	50
145	nystatin	0.344	3	0.658	0.0804	0.1387	66
146	loxapine	-0.353	4	-0.585	0.08077	0.0161	75
147	nimodipine	0.25	4	0.582	0.08154	0.1358	50
148	pridinol	-0.366	4	-0.583	0.0825	0.1283	75
149	estropipate	-0.193	4	-0.583	0.08268	0.0552	50
150	sodium phenylbutyrate	0.234	7	0.45	0.08331	0.1824	57
151	alcuronium chloride	-0.415	2	-0.79	0.08601	0.0509	100
152	L-methionine sulfoximine	-0.173	4	-0.579	0.0864	0.0629	50
153	glycocholic acid	-0.259	4	-0.579	0.08645	0.0872	75
154	gramine	-0.198	4	-0.576	0.08934	0.082	50
155	flucloxacillin	0.297	4	0.573	0.0895	0.0649	75
156	depudecin	0.299	2	0.789	0.08969	0.0688	50
157	hydroquinine	0.224	4	0.571	0.09123	0.1813	50
158	phenelzine	-0.224	6	-0.475	0.09195	0.0778	50
159	ondansetron	0.346	4	0.568	0.09435	0.2011	75
160	mitoxantrone	0.421	3	0.64	0.09549	0.2281	66
161	celecoxib	-0.283	5	-0.511	0.09602	0.1439	80
162	alvespimycin	-0.262	12	-0.339	0.098	0.3623	58
163	cloperastine	-0.325	6	-0.47	0.09801	0.2353	66
164	methazolamide	-0.315	4	-0.567	0.09817	0.1214	75
165	palmatine	-0.239	4	-0.567	0.09817	0.079	75
166	ethotoin	-0.324	6	-0.469	0.09857	0.3456	66
167	nefopam	-0.211	5	-0.507	0.10043	0.1103	60
168	pyrvinium	-0.317	6	-0.467	0.10121	0.3814	50
169	copper sulfate	-0.243	4	-0.563	0.10145	0.0956	75
170	ketoconazole	0.246	4	0.561	0.10225	0.106	50
171	tetramisole	-0.199	4	-0.562	0.10247	0.0796	75
172	Prestwick-1082	0.355	3	0.631	0.1036	0.3842	66
173	mepyramine	-0.375	4	-0.561	0.10426	0.0952	75
174	carteolol	0.287	4	0.558	0.10468	0.2587	75
175	chenodeoxycholic acid	0.24	4	0.558	0.10505	0.4066	50
176	sulfacetamide	0.227	4	0.558	0.10519	0.0427	75
177	chlorprothixene	-0.394	4	-0.559	0.10603	0.0714	75
178	citalopram	0.302	4	0.557	0.10639	0.1071	75
179	tropine	0.321	4	0.556	0.10681	0.0563	75
180	velnacrine	-0.414	4	-0.558	0.1069	0.0769	75
181	gelsemine	0.288	4	0.556	0.10718	0.0567	75
182	fluorometholone	-0.257	4	-0.557	0.10862	0.1076	75
183	citiolone	-0.199	6	-0.461	0.11025	0.15	50
184	TTNPB	-0.385	2	-0.762	0.11169	0.1325	100
185	Prestwick-1080	-0.232	4	-0.552	0.11385	0.2179	75
186	napelline	-0.349	4	-0.549	0.11834	0.1525	75
187	tubocurarine chloride	-0.182	4	-0.549	0.11884	0.1066	50
188	thioperamide	-0.162	5	-0.492	0.1204	0.3955	60
189	etoposide	0.336	4	0.544	0.12107	0.3744	50
190	azapropazone	0.38	3	0.616	0.1215	0.1333	66
191	boldine	-0.225	4	-0.543	0.1256	0.117	75
192	solasodine	-0.187	6	-0.45	0.12564	0.1404	50
193	riluzole	0.232	5	0.49	0.12602	0.0974	60
194	mefenamic acid	-0.188	5	-0.488	0.1262	0.0692	60
195	orciprenaline	0.132	4	0.539	0.12678	0.1395	50
196	debrisoquine	-0.207	4	-0.54	0.1292	0.1091	75
197	yohimbine	-0.263	5	-0.486	0.12921	0.173	60
198	sulfaquinoxaline	0.505	3	0.609	0.12972	0.24	66
199	sulfabenzamide	0.24	4	0.532	0.13611	0.1007	50
200	clioquinol	-0.318	5	-0.482	0.13702	0.157	60
201	betahistine	-0.223	4	-0.533	0.13828	0.2629	50
202	Prestwick-920	0.251	4	0.53	0.13961	0.1037	50
203	bucladesine	-0.237	6	-0.441	0.14076	0.1405	50
204	dextromethorphan	-0.303	4	-0.531	0.14106	0.2792	75
205	0317956-0000	0.331	8	0.385	0.14153	0.2963	50
206	colforsin	-0.286	5	-0.477	0.14331	0.1327	60
207	glibenclamide	-0.273	4	-0.528	0.14486	0.3266	75
208	bretylium tosilate	0.26	4	0.525	0.1454	0.1154	50
209	staurosporine	0.239	4	0.525	0.14566	0.1747	50
210	docosahexaenoic acid ethyl ester	-0.361	2	-0.727	0.1479	0.1271	100
211	hydroxyachillin	0.237	4	0.522	0.14991	0.0276	50
212	fluvoxamine	-0.31	4	-0.523	0.15095	0.2047	75
213	phenacetin	-0.282	4	-0.522	0.15214	0.1264	75
214	procyclidine	-0.211	4	-0.52	0.15522	0.1437	50
215	Prestwick-1084	-0.269	4	-0.519	0.15652	0.5674	75
216	quercetin	-0.218	6	-0.43	0.15911	0.1508	50
217	clofazimine	-0.312	5	-0.468	0.15941	0.3308	60
218	triprolidine	-0.315	4	-0.517	0.16042	0.0755	75
219	apomorphine	-0.284	5	-0.466	0.16237	0.2818	60
220	proadifen	-0.264	4	-0.515	0.16306	0.1826	50
221	bacitracin	0.366	3	0.586	0.16325	0.1701	66
222	chlorzoxazone	-0.158	4	-0.515	0.16332	0.4121	50
223	PF-00875133-00	-0.177	3	-0.584	0.16479	0.1027	66
224	mevalolactone	-0.319	3	-0.582	0.16763	0.2286	66
225	clidinium bromide	-0.178	4	-0.511	0.16883	0.1718	50
226	biperiden	-0.248	5	-0.462	0.1696	0.4898	60
227	pipemidic acid	-0.241	3	-0.58	0.1711	0.1828	66
228	zardaverine	-0.256	4	-0.509	0.1714	0.2471	50
229	folic acid	-0.301	4	-0.509	0.17193	0.3382	75
230	gentamicin	0.135	4	0.507	0.17219	0.4438	50
231	dicycloverine	-0.275	5	-0.46	0.17443	0.2977	60
232	tropicamide	-0.215	6	-0.422	0.1761	0.2241	50
233	R-atenolol	-0.176	4	-0.505	0.17751	0.0741	50
234	benzylpenicillin	-0.179	4	-0.505	0.17751	0.1768	75
235	ricinine	-0.198	4	-0.504	0.17926	0.1566	50
236	hydrocotarnine	-0.367	4	-0.503	0.18154	0.3187	75
237	vinburnine	-0.298	4	-0.502	0.1829	0.2411	75
238	amodiaquine	-0.315	4	-0.5	0.18461	0.204	75
239	pancuronium bromide	-0.285	4	-0.499	0.18741	0.328	50
240	tetracycline	0.243	5	0.453	0.18965	0.2941	60
241	tetrandrine	0.199	4	0.495	0.19103	0.4118	50
242	betulin	0.382	3	0.568	0.19279	0.1519	66
243	indometacin	-0.234	8	-0.361	0.19384	0.212	62
244	levonorgestrel	-0.314	6	-0.413	0.19439	0.4754	66
245	levcycloserine	-0.243	4	-0.494	0.1964	0.3454	50
246	propidium iodide	0.273	4	0.491	0.19676	0.1677	50
247	fusaric acid	-0.215	4	-0.492	0.19855	0.3607	50
248	metampicillin	-0.167	5	-0.447	0.1994	0.4348	60
249	clindamycin	-0.185	5	-0.447	0.2	0.2701	60
250	etofenamate	-0.239	4	-0.491	0.2008	0.2525	75
251	pivmecillinam	0.176	4	0.489	0.2011	0.2977	50
252	chloropyramine	-0.136	4	-0.491	0.20136	0.2632	75
253	etamsylate	-0.285	4	-0.49	0.20173	0.401	75
254	chloropyrazine	0.257	4	0.489	0.20205	0.4367	50
255	diclofenamide	0.253	4	0.487	0.20396	0.2517	50
256	buflomedil	-0.272	4	-0.488	0.20565	0.3552	75
257	tetroquinone	-0.295	4	-0.488	0.20629	0.1754	75
258	5279552	-0.214	2	-0.678	0.20647	0.256	50
259	eucatropine	-0.271	6	-0.407	0.20673	0.6771	50
260	nitrendipine	-0.183	5	-0.443	0.20689	0.1718	60
261	methocarbamol	0.377	3	0.559	0.20846	0.0968	66
262	cinchocaine	0.317	5	0.443	0.20915	0.2479	60
263	albendazole	-0.311	3	-0.558	0.20952	0.2714	66
264	thiocolchicoside	0.361	4	0.484	0.21003	0.3108	50
265	trichlormethiazide	0.19	4	0.483	0.21142	0.1528	50
266	ipratropium bromide	-0.369	3	-0.556	0.21272	0.4179	66
267	imipramine	-0.228	4	-0.484	0.21421	0.1971	50
268	ivermectin	-0.196	5	-0.439	0.21584	0.373	60
269	bisacodyl	-0.332	4	-0.483	0.21701	0.3468	50
270	methapyrilene	-0.233	4	-0.482	0.21741	0.2402	50
271	mepacrine	-0.2	2	-0.669	0.21983	0.2333	50
272	buspirone	-0.36	4	-0.478	0.22728	0.1402	75
273	CP-863187	0.268	4	0.475	0.22795	0.2747	50
274	amantadine	0.278	4	0.474	0.22867	0.3396	50
275	0175029-0000	0.102	6	0.397	0.22909	0.7294	50
276	(-)-MK-801	-0.195	4	-0.476	0.2304	0.2973	50
277	5211181	-0.165	2	-0.658	0.23488	0.1556	50
278	remoxipride	-0.273	4	-0.472	0.23975	0.5028	75
279	dydrogesterone	-0.142	4	-0.472	0.24003	0.1899	75
280	ellipticine	-0.265	4	-0.471	0.24094	0.4657	50
281	telenzepine	-0.317	4	-0.471	0.24144	0.1897	75
282	5194442	0.209	4	0.466	0.24767	0.2968	50
283	vitexin	-0.087	4	-0.468	0.24944	0.1561	75
284	simvastatin	0.268	4	0.465	0.24998	0.3086	50
285	calcium folinate	0.187	5	0.424	0.25031	0.5635	60
286	repaglinide	-0.197	4	-0.467	0.25035	0.5882	75
287	Prestwick-674	-0.307	6	-0.389	0.25051	0.5783	66
288	monastrol	0.184	8	0.34	0.25058	0.3438	50
289	acetazolamide	-0.212	4	-0.466	0.25202	0.2376	50
290	profenamine	-0.324	4	-0.466	0.2534	0.0859	75
291	pipenzolate bromide	-0.181	4	-0.466	0.25383	0.3086	50
292	carbachol	-0.235	4	-0.465	0.25604	0.3815	50
293	isoflupredone	0.397	3	0.534	0.25827	0.7552	66
294	methylprednisolone	-0.164	4	-0.462	0.26165	0.3631	50
295	cefamandole	0.227	4	0.459	0.26253	0.5677	50
296	scopoletin	-0.188	2	-0.639	0.26265	0.3558	50
297	dirithromycin	0.209	3	0.53	0.26432	0.1353	66
298	adiphenine	0.29	5	0.417	0.26691	0.7713	60
299	methylergometrine	-0.185	4	-0.46	0.267	0.4167	50
300	iopromide	0.22	4	0.456	0.27178	0.3807	50
301	cyproterone	-0.287	4	-0.456	0.27556	0.4652	75
302	diflorasone	0.245	4	0.453	0.27623	0.2649	50
303	yohimbic acid	0.174	3	0.525	0.2766	0.3873	66
304	nocodazole	-0.257	6	-0.378	0.28032	0.4436	50
305	hydrastinine	0.237	5	0.411	0.28167	0.2056	60
306	naltrexone	-0.112	5	-0.411	0.28189	0.4045	60
307	Prestwick-1100	-0.266	4	-0.453	0.28421	0.2236	75
308	zomepirac	-0.13	4	-0.452	0.28451	0.4571	75
309	aciclovir	0.133	6	0.375	0.28722	0.5776	50
310	santonin	-0.198	4	-0.451	0.28841	0.2646	75
311	probenecid	-0.204	4	-0.451	0.28857	0.2593	50
312	etifenin	-0.324	4	-0.45	0.2909	0.3448	75
313	zaprinast	0.095	4	0.447	0.29284	0.3423	50
314	16-phenyltetranorprostaglandin E2	-0.14	4	-0.448	0.29561	0.2619	75
315	pinacidil	-0.236	4	-0.447	0.29762	0.2652	50
316	amoxicillin	-0.202	4	-0.447	0.2981	0.5111	50
317	nafcillin	0.201	4	0.444	0.29929	0.3926	50
318	florfenicol	-0.287	4	-0.446	0.29965	0.3082	75
319	mesalazine	0.168	5	0.403	0.30327	0.144	60
320	trihexyphenidyl	-0.058	3	-0.512	0.30334	0.5564	66
321	delsoline	-0.201	4	-0.443	0.3087	0.4124	50
322	disulfiram	-0.334	5	-0.399	0.30898	0.4101	60
323	butoconazole	0.083	4	0.44	0.31003	0.3923	50
324	flunixin	-0.271	5	-0.398	0.31181	0.4774	60
325	PNU-0230031	0.093	8	0.32	0.31318	0.2833	50
326	AH-23848	0.327	3	0.507	0.31514	0.2277	66
327	molindone	-0.181	4	-0.44	0.3169	0.5	50
328	levodopa	-0.192	5	-0.396	0.31729	0.4293	60
329	triflusal	-0.288	3	-0.505	0.31917	0.6103	66
330	butamben	0.232	4	0.437	0.32058	0.4432	50
331	sulfaphenazole	-0.065	4	-0.438	0.32191	0.4059	50
332	benzocaine	0.3	4	0.436	0.32193	0.5399	50
333	viomycin	0.261	4	0.436	0.32235	0.7977	50
334	isotretinoin	-0.238	4	-0.437	0.32396	0.4127	50
335	streptomycin	0.292	4	0.435	0.32632	0.4286	50
336	meptazinol	-0.23	4	-0.436	0.32674	0.3568	50
337	sulmazole	0.356	3	0.501	0.32946	0.5333	66
338	alexidine	-0.135	4	-0.435	0.33022	0.3248	50
339	flunisolide	-0.131	6	-0.36	0.33241	0.4118	50
340	drofenine	-0.253	4	-0.434	0.33251	0.3333	50
341	niridazole	-0.261	4	-0.434	0.33251	0.4098	50
342	oxprenolol	-0.121	4	-0.434	0.33331	0.5594	50
343	benfluorex	-0.301	4	-0.433	0.33595	0.1929	50
344	alclometasone	0.137	4	0.431	0.3378	0.2975	50
345	chloramphenicol	-0.101	4	-0.432	0.33844	0.4583	50
346	chlorogenic acid	0.273	4	0.43	0.33985	0.6022	50
347	phenoxybenzamine	-0.26	4	-0.431	0.34025	0.6909	50
348	lactobionic acid	-0.089	4	-0.431	0.34067	0.2655	50
349	2-aminobenzenesulfonamide	0.309	4	0.428	0.34381	0.625	50
350	cycloserine	-0.109	4	-0.43	0.34395	0.5934	50
351	epitiostanol	0.239	4	0.428	0.34427	0.3667	50
352	desoxycortone	0.134	4	0.428	0.34471	0.2091	50
353	16,16-dimethylprostaglandin E2	-0.242	3	-0.494	0.34607	0.4276	66
354	piromidic acid	-0.103	4	-0.428	0.34779	0.4706	50
355	ionomycin	0.353	3	0.49	0.35466	0.5684	66
356	prednisone	-0.21	5	-0.384	0.35534	0.4255	60
357	bergenin	-0.096	4	-0.425	0.35736	0.3507	50
358	methanthelinium bromide	0.161	4	0.423	0.3574	0.3311	50
359	ambroxol	0.219	4	0.423	0.35883	0.6144	50
360	vanoxerine	-0.181	4	-0.425	0.35885	0.375	50
361	fluvastatin	0.244	4	0.421	0.36502	0.3929	50
362	alsterpaullone	0.322	3	0.485	0.36682	0.7791	66
363	megestrol	-0.128	4	-0.421	0.37001	0.3674	50
364	primidone	0.303	4	0.418	0.37252	0.2656	50
365	SR-95639A	-0.171	4	-0.42	0.37331	0.2993	50
366	kaempferol	-0.229	4	-0.419	0.37449	0.4833	50
367	laudanosine	-0.242	4	-0.419	0.3757	0.3169	50
368	tolazamide	-0.294	3	-0.482	0.37597	0.2815	66
369	iocetamic acid	-0.112	4	-0.417	0.38171	0.375	50
370	abamectin	-0.228	4	-0.416	0.38513	0.4198	50
371	guanethidine	0.294	3	0.478	0.38551	0.28	66
372	cefalotin	-0.259	4	-0.414	0.38919	0.4171	50
373	domperidone	-0.043	4	-0.414	0.38919	0.3798	50
374	trimethadione	-0.051	4	-0.413	0.39209	0.4048	50
375	metrizamide	-0.042	4	-0.413	0.39259	0.4518	50
376	0297417-0002B	-0.103	3	-0.475	0.3928	0.6312	66
377	theophylline	0.234	4	0.411	0.39324	0.2463	50
378	isradipine	-0.181	4	-0.413	0.39394	0.3226	50
379	metoclopramide	-0.136	6	-0.341	0.3947	0.2586	50
380	canadine	0.353	4	0.411	0.39527	0.7178	50
381	(-)-atenolol	0.002	4	-0.412	0.39603	0.375	50
382	parbendazole	-0.262	4	-0.412	0.39641	0.4309	50
383	mepenzolate bromide	-0.127	5	-0.371	0.3969	0.4907	60
384	0316684-0000	0.276	4	0.41	0.39716	0.3205	50
385	nizatidine	0.309	4	0.409	0.39858	0.4	50
386	dequalinium chloride	-0.262	4	-0.411	0.39862	0.592	50
387	sulfamonomethoxine	0.197	4	0.409	0.4007	0.6832	50
388	verteporfin	-0.156	3	-0.472	0.40177	0.7267	66
389	quinpirole	0.271	4	0.408	0.40367	0.6554	50
390	ciprofloxacin	-0.162	5	-0.368	0.40777	0.459	60
391	piretanide	-0.155	4	-0.406	0.41357	0.5444	50
392	withaferin A	-0.232	4	-0.406	0.41399	0.6312	50
393	IC-86621	0.094	4	0.403	0.41843	0.411	50
394	ampicillin	0.205	4	0.403	0.41887	0.4771	50
395	piperidolate	-0.264	3	-0.465	0.42006	0.7113	66
396	butacaine	-0.195	4	-0.404	0.42107	0.4973	50
397	piribedil	-0.226	4	-0.404	0.42203	0.5	50
398	sotalol	-0.183	4	-0.404	0.42251	0.455	50
399	naringin	-0.124	4	-0.403	0.42499	0.5243	50
400	propylthiouracil	-0.186	4	-0.403	0.42649	0.6979	50
401	biotin	-0.317	3	-0.462	0.42801	0.3523	66
402	levothyroxine sodium	-0.037	4	-0.402	0.42863	0.4182	50
403	nimesulide	-0.228	4	-0.402	0.42929	0.4452	50
404	nilutamide	0.149	4	0.399	0.4312	0.4365	50
405	clofilium tosylate	-0.27	3	-0.46	0.43184	0.3134	66
406	promazine	-0.195	6	-0.33	0.43342	0.4648	50
407	doxylamine	-0.157	5	-0.359	0.43603	0.6043	60
408	methylbenzethonium chloride	-0.146	6	-0.329	0.43636	0.5372	50
409	dl-alpha tocopherol	-0.173	4	-0.399	0.43697	0.2732	50
410	meteneprost	-0.213	4	-0.399	0.43848	0.6484	50
411	cyclobenzaprine	-0.181	4	-0.397	0.44351	0.4333	50
412	roxarsone	-0.191	4	-0.396	0.4458	0.6377	50
413	picrotoxinin	-0.153	4	-0.396	0.44686	0.4586	50
414	alfadolone	-0.26	3	-0.454	0.44862	0.4296	66
415	sertaconazole	-0.062	4	-0.395	0.4493	0.5401	50
416	ganciclovir	-0.192	4	-0.395	0.45042	0.4237	50
417	pseudopelletierine	0.124	4	0.393	0.45372	0.4037	50
418	flunarizine	-0.126	4	-0.394	0.45412	0.5636	50
419	5248896	-0.229	2	-0.522	0.45531	0.6974	50
420	procainamide	-0.035	4	-0.392	0.46052	0.513	50
421	cinoxacin	-0.237	4	-0.392	0.46086	0.5764	50
422	nifuroxazide	-0.264	4	-0.391	0.46343	0.5603	50
423	scoulerine	0.082	4	0.388	0.46721	0.5492	50
424	clomipramine	-0.288	4	-0.389	0.46828	0.6489	50
425	doxazosin	-0.188	4	-0.389	0.46963	0.8051	50
426	bupropion	0.01	4	-0.389	0.47083	0.5882	50
427	glipizide	-0.115	5	-0.35	0.47089	0.4734	60
428	eticlopride	0.135	4	0.387	0.47198	0.7778	50
429	pindolol	-0.037	5	-0.35	0.47263	0.5411	60
430	calcium pantothenate	-0.225	4	-0.388	0.47339	0.6545	50
431	dexpanthenol	0.247	4	0.386	0.47423	0.4599	50
432	blebbistatin	-0.166	2	-0.512	0.47527	0.7162	50
433	propantheline bromide	-0.23	4	-0.387	0.47749	0.44	50
434	sitosterol	-0.07	4	-0.385	0.48272	0.7296	50
435	flumequine	-0.108	4	-0.383	0.48778	0.5146	50
436	co-dergocrine mesilate	0.283	4	0.381	0.48957	0.6872	50
437	lisinopril	-0.261	3	-0.438	0.49006	0.6054	66
438	amprolium	-0.143	5	-0.345	0.49044	0.511	60
439	famprofazone	-0.171	6	-0.315	0.49245	0.6839	50
440	troleandomycin	0.089	4	0.379	0.49551	0.437	50
441	Prestwick-692	0.248	4	0.379	0.49894	0.8424	50
442	piroxicam	0.175	4	0.378	0.50138	0.4894	50
443	etanidazole	0.082	4	0.376	0.50719	0.5039	50
444	furosemide	0.065	4	0.376	0.50719	0.6821	50
445	sanguinarine	-0.357	2	-0.497	0.50964	0.7563	50
446	harpagoside	0.193	4	0.375	0.51049	0.6516	50
447	medrysone	-0.217	6	-0.311	0.5111	0.8541	50
448	protoveratrine A	-0.17	4	-0.376	0.51276	0.6723	50
449	demeclocycline	0.088	6	0.31	0.51323	0.6412	50
450	paroxetine	-0.116	4	-0.375	0.51604	0.4886	50
451	coralyne	0.03	4	0.373	0.51845	0.5337	50
452	tolazoline	-0.23	5	-0.336	0.52128	0.461	60
453	AH-6809	0.23	2	0.494	0.52328	0.5038	50
454	etidronic acid	-0.058	4	-0.373	0.52352	0.6024	50
455	monocrotaline	-0.093	4	-0.373	0.52414	0.4759	50
456	enoxacin	0.149	4	0.371	0.52589	0.5	50
457	ramifenazone	0.047	4	0.37	0.53005	0.529	50
458	molsidomine	0.267	4	0.368	0.5357	0.5095	50
459	tetrahydroalstonine	-0.019	4	-0.369	0.53846	0.4189	50
460	bethanechol	0.134	4	0.367	0.53892	0.4389	50
461	nitrofurantoin	-0.123	5	-0.331	0.5402	0.6296	60
462	dexibuprofen	-0.131	4	-0.368	0.54033	0.4393	50
463	lomustine	-0.133	4	-0.368	0.542	0.7465	50
464	meclocycline	0.18	4	0.366	0.5429	0.6222	50
465	rotenone	-0.194	4	-0.367	0.54457	0.6241	50
466	ergocalciferol	-0.132	4	-0.367	0.54519	0.5235	50
467	dimethadione	-0.041	4	-0.367	0.5457	0.5606	50
468	noscapine	-0.146	4	-0.367	0.5457	0.4275	50
469	neostigmine bromide	0.171	4	0.364	0.54978	0.4783	50
470	Prestwick-984	0.289	4	0.363	0.55324	0.5227	50
471	epivincamine	-0.19	4	-0.364	0.5535	0.6231	50
472	BCB000038	-0.223	4	-0.364	0.55527	0.5714	50
473	dinoprostone	-0.177	4	-0.363	0.55746	0.6067	50
474	flavoxate	-0.242	4	-0.363	0.55814	0.5333	50
475	flucytosine	-0.209	4	-0.361	0.56566	0.6127	50
476	imipenem	-0.209	4	-0.36	0.56973	0.768	50
477	bemegride	0.007	4	-0.359	0.57127	0.5313	50
478	bambuterol	0.017	4	-0.359	0.57357	0.6646	50
479	pepstatin	-0.187	4	-0.358	0.57544	0.5774	50
480	cefixime	0.135	4	0.354	0.58571	0.4135	50
481	cefadroxil	0.072	4	0.354	0.58631	0.4821	50
482	zoxazolamine	-0.241	4	-0.354	0.58732	0.7323	50
483	rolipram	-0.069	4	-0.353	0.5939	0.6447	50
484	(+/-)-catechin	-0.049	4	-0.352	0.59573	0.5962	50
485	metyrapone	-0.116	4	-0.351	0.59872	0.7143	50
486	clebopride	-0.218	4	-0.35	0.60453	0.625	50
487	ethosuximide	0.048	4	0.348	0.60703	0.587	50
488	spiperone	-0.292	2	-0.471	0.6099	0.5965	50
489	thioguanosine	-0.241	4	-0.347	0.61471	0.8239	50
490	latamoxef	-0.243	3	-0.392	0.61772	0.7069	66
491	nipecotic acid	-0.144	4	-0.346	0.61792	0.8192	50
492	paromomycin	0	4	-0.345	0.62016	0.5517	50
493	perhexiline	-0.271	4	-0.345	0.62016	0.7227	50
494	propranolol	0.089	4	0.344	0.62024	0.5758	50
495	4-hydroxyphenazone	0.032	5	-0.311	0.62069	0.5963	60
496	apramycin	-0.194	4	-0.344	0.62283	0.8104	50
497	stachydrine	-0.09	4	-0.344	0.62446	0.5776	50
498	DL-thiorphan	-0.277	2	-0.466	0.62768	0.9148	50
499	5182598	0.073	2	0.464	0.63195	0.732	50
500	papaverine	-0.224	4	-0.341	0.63371	0.6101	50
501	riboflavin	-0.142	4	-0.341	0.63371	0.8168	50
502	glimepiride	-0.179	4	-0.339	0.64153	0.5543	50
503	0173570-0000	-0.192	6	-0.28	0.64215	0.8613	50
504	felbinac	0.205	4	0.337	0.64471	0.8889	50
505	ascorbic acid	0.236	4	0.336	0.64579	0.6319	50
506	sparteine	0.096	4	0.336	0.64579	0.6691	50
507	pyrazinamide	-0.188	4	-0.338	0.64622	0.7514	50
508	pralidoxime	0.146	4	0.336	0.64728	0.7021	50
509	vancomycin	0.154	4	0.335	0.64968	0.8383	50
510	cefalonium	-0.131	3	-0.38	0.65205	0.6739	66
511	mesoridazine	-0.085	4	-0.336	0.65235	0.6612	50
512	butirosin	0.089	4	0.334	0.65533	0.6014	50
513	isocorydine	0.095	4	0.333	0.65732	0.6485	50
514	droperidol	-0.209	4	-0.334	0.65953	0.5889	50
515	dobutamine	-0.216	4	-0.333	0.66047	0.6377	50
516	phenylpropanolamine	-0.237	4	-0.333	0.6615	0.6463	50
517	oxaprozin	-0.201	6	-0.275	0.6662	0.669	50
518	clopamide	-0.195	4	-0.331	0.66878	0.6818	50
519	nifurtimox	-0.104	4	-0.33	0.67326	0.7059	50
520	arecoline	-0.091	4	-0.329	0.67543	0.8086	50
521	hydrastine hydrochloride	0.113	4	0.326	0.68026	0.6058	50
522	corynanthine	-0.107	3	-0.37	0.68041	0.75	66
523	quipazine	-0.1	4	-0.327	0.68247	0.6918	50
524	Prestwick-675	0.214	4	0.325	0.68348	0.7966	50
525	metamizole sodium	-0.052	6	-0.271	0.68386	0.9263	50
526	dipyridamole	-0.145	6	-0.27	0.68726	0.8773	50
527	naringenin	-0.163	4	-0.322	0.69741	0.871	50
528	STOCK1N-35874	-0.178	2	-0.443	0.70343	0.7086	50
529	nadolol	0.216	4	0.319	0.70477	0.9231	50
530	exisulind	-0.263	2	-0.441	0.70736	0.6437	50
531	tribenoside	-0.201	4	-0.319	0.70944	0.6667	50
532	nabumetone	-0.035	4	-0.318	0.71097	0.7848	50
533	paracetamol	0.14	4	0.317	0.71175	0.694	50
534	chlorphenamine	0	4	0.312	0.72651	0.688	50
535	ursolic acid	0.066	4	0.312	0.72753	0.8514	50
536	harmol	-0.113	4	-0.312	0.73252	0.8579	50
537	memantine	0.115	4	0.309	0.73668	0.7075	50
538	aminohippuric acid	0.07	4	0.309	0.73713	0.7188	50
539	W-13	0.143	2	0.43	0.73987	0.8466	50
540	Trolox C	-0.215	4	-0.309	0.73996	0.746	50
541	dorzolamide	-0.103	4	-0.309	0.74097	0.7192	50
542	ozagrel	0.065	4	0.307	0.74509	0.6547	50
543	clorsulon	0.082	4	0.306	0.74829	0.9006	50
544	aminophylline	-0.049	4	0.305	0.75074	0.6774	50
545	crotamiton	0.072	4	0.304	0.75406	0.8058	50
546	1,4-chrysenequinone	-0.248	2	-0.423	0.75927	0.8125	50
547	levamisole	0.109	4	0.302	0.76097	0.7966	50
548	fluticasone	-0.092	4	-0.302	0.76162	0.8026	50
549	convolamine	-0.038	4	-0.298	0.77374	0.7946	50
550	5252917	-0.244	2	-0.416	0.77844	0.8133	50
551	torasemide	-0.092	4	-0.294	0.78701	0.8218	50
552	ginkgolide A	-0.175	4	-0.294	0.78864	0.945	50
553	isoetarine	-0.185	4	-0.29	0.7997	0.7593	50
554	racecadotril	-0.05	4	-0.289	0.80513	0.8013	50
555	capsaicin	-0.047	4	-0.287	0.80863	0.8689	50
556	chlorphenesin	-0.223	4	-0.286	0.81259	0.8884	50
557	cyclizine	-0.06	4	-0.284	0.81778	0.7888	50
558	cinchonidine	-0.07	4	-0.283	0.82063	0.774	50
559	fosfosal	-0.113	4	-0.282	0.82345	0.8304	50
560	Y-27632	0.04	2	0.398	0.82451	0.8139	50
561	3-nitropropionic acid	-0.119	4	-0.28	0.83011	0.9558	50
562	carisoprodol	0.009	4	-0.279	0.83216	0.8075	50
563	terguride	-0.095	8	-0.203	0.83382	0.8245	50
564	dacarbazine	-0.087	4	-0.277	0.83773	0.9326	50
565	naftidrofuryl	-0.089	4	-0.274	0.84643	0.7778	50
566	N-acetylmuramic acid	-0.053	4	-0.273	0.84945	0.8493	50
567	hycanthone	-0.177	4	-0.272	0.85271	0.8571	50
568	oxybenzone	-0.07	4	-0.272	0.85271	0.9014	50
569	chloroquine	-0.106	4	-0.27	0.85751	0.8352	50
570	fusidic acid	-0.06	4	-0.27	0.85834	0.8428	50
571	lasalocid	-0.236	4	-0.264	0.87507	0.9352	50
572	spaglumic acid	0.237	2	0.375	0.87596	0.8968	50
573	tomatidine	-0.189	4	-0.257	0.8916	0.9096	50
574	oxybutynin	-0.095	4	-0.256	0.89355	0.9441	50
575	cinnarizine	-0.17	4	-0.256	0.89385	0.9314	50
576	dyclonine	-0.085	4	-0.253	0.90083	0.8971	50
577	hexetidine	-0.171	4	-0.252	0.90191	0.9231	50
578	benzathine benzylpenicillin	-0.044	4	-0.251	0.90471	0.9708	50
579	4,5-dianilinophthalimide	-0.196	2	-0.349	0.92163	0.9577	50
580	galantamine	-0.069	4	-0.245	0.92216	0.9568	50
581	pivampicillin	-0.114	4	-0.242	0.92988	0.9358	50
582	glafenine	-0.237	4	-0.24	0.9336	0.9591	50
583	NU-1025	0.008	2	0.339	0.93771	0.873	50
584	nisoxetine	-0.242	4	-0.237	0.93994	0.9451	50
585	physostigmine	-0.034	4	-0.236	0.94181	0.9497	50
586	PHA-00816795	0.035	2	0.33	0.95079	0.8966	50
587	corticosterone	-0.064	4	-0.213	0.97822	0.9831	50
588	celastrol	-0.89	1	-0.999	---	---	100
589	decitabine	0.803	1	0.995	---	---	100
590	1,5-isoquinolinediol	0.731	1	0.989	---	---	100
591	cantharidin	-0.633	1	-0.984	---	---	100
592	MG-132	-0.58	1	-0.968	---	---	100
593	5286656	0.597	1	0.946	---	---	100
594	gefitinib	0.596	1	0.946	---	---	100
595	U0125	0.571	1	0.936	---	---	100
596	5186324	0.544	1	0.92	---	---	100
597	tioguanine	-0.491	1	-0.919	---	---	100
598	phenanthridinone	0.528	1	0.911	---	---	100
599	pararosaniline	-0.479	1	-0.908	---	---	100
600	5666823	0.523	1	0.907	---	---	100
601	fisetin	0.501	1	0.894	---	---	100
602	5140203	0.488	1	0.885	---	---	100
603	N-phenylanthranilic acid	0.47	1	0.872	---	---	100
604	5109870	-0.444	1	-0.871	---	---	100
605	5149715	0.426	1	0.845	---	---	100
606	tomelukast	0.404	1	0.831	---	---	100
607	demecolcine	-0.408	1	-0.828	---	---	100
608	3-aminobenzamide	0.374	1	0.822	---	---	100
609	2-deoxy-D-glucose	-0.395	1	-0.814	---	---	100
610	sulindac sulfide	-0.367	1	-0.784	---	---	100
611	alfaxalone	0.196	3	0.769	---	---	33
612	irinotecan	0	3	0.765	---	---	0
613	etomidate	0.178	3	0.764	---	---	33
614	HC toxin	0	1	0.762	---	---	0
615	(-)-catechin	0	1	0.761	---	---	0
616	rifabutin	0.159	3	0.738	---	---	33
617	imatinib	0	2	0.737	---	---	0
618	reserpine	0.261	3	0.735	---	---	33
619	penbutolol	0.238	3	0.733	---	---	33
620	tyrphostin AG-1478	-0.302	1	-0.721	---	---	100
621	5152487	-0.297	1	-0.718	---	---	100
622	procarbazine	0.298	3	0.718	---	---	33
623	tyrphostin AG-825	0	1	0.717	---	---	0
624	vorinostat	0.185	12	0.716	---	---	25
625	HNMPA-(AM)3	0	1	0.712	---	---	0
626	prednicarbate	0.214	3	0.708	---	---	33
627	CP-645525-01	0	3	0.706	---	---	0
628	quinostatin	0	2	0.697	---	---	0
629	menadione	0	2	0.697	---	---	0
630	ebselen	0	3	0.697	---	---	0
631	5213008	0	1	-0.693	---	---	0
632	suloctidil	0	4	0.688	---	---	0
633	bromocriptine	0.227	5	0.686	---	---	40
634	thiamine	0.261	3	0.676	---	---	33
635	terconazole	0.104	4	0.672	---	---	25
636	thalidomide	0.181	7	0.665	---	---	42
637	12,13-EODE	0	1	-0.661	---	---	0
638	scriptaid	0	3	0.66	---	---	0
639	dimethyloxalylglycine	0	1	-0.658	---	---	0
640	propoxycaine	0.136	4	0.657	---	---	25
641	clemizole	0.121	5	0.654	---	---	20
642	AR-A014418	-0.138	3	-0.652	---	---	33
643	syrosingopine	0	4	0.651	---	---	0
644	camptothecin	0.183	3	0.643	---	---	33
645	butein	0	2	0.642	---	---	0
646	dopamine	0	1	0.642	---	---	0
647	oxamic acid	0	1	0.641	---	---	0
648	fenoterol	0.281	3	0.64	---	---	33
649	scopolamine	0	4	0.634	---	---	0
650	arachidonyltrifluoromethane	0	2	-0.632	---	---	0
651	nortriptyline	0.144	4	0.63	---	---	25
652	conessine	0.172	4	0.629	---	---	25
653	cromoglicic acid	0	2	-0.625	---	---	0
654	dosulepin	0.114	4	0.618	---	---	25
655	diperodon	0.102	3	0.614	---	---	33
656	benperidol	0.109	4	0.612	---	---	25
657	amiprilose	-0.124	4	-0.608	---	---	25
658	splitomicin	0	1	0.603	---	---	0
659	pimozide	0	4	0.602	---	---	0
660	bepridil	0	4	0.6	---	---	0
661	mafenide	-0.177	5	-0.6	---	---	40
662	Prestwick-691	0	3	-0.597	---	---	0
663	benzethonium chloride	0.282	3	0.595	---	---	33
664	monensin	0.167	6	0.591	---	---	33
665	trifluridine	0.172	4	0.59	---	---	25
666	acetylsalicylsalicylic acid	-0.122	4	-0.59	---	---	25
667	oxedrine	0	4	0.587	---	---	0
668	oligomycin	0	1	0.586	---	---	0
669	STOCK1N-28457	0	3	0.584	---	---	0
670	calmidazolium	0	2	0.583	---	---	0
671	articaine	-0.112	3	-0.578	---	---	33
672	canrenoic acid	0	4	0.576	---	---	0
673	astemizole	0.118	5	0.575	---	---	20
674	BW-B70C	0	1	0.574	---	---	0
675	lansoprazole	-0.089	4	-0.574	---	---	25
676	propafenone	0	4	0.573	---	---	0
677	rescinnamine	0	3	0.573	---	---	0
678	trichostatin A	0.07	182	0.573	---	---	11
679	5151277	0	1	-0.57	---	---	0
680	5114445	0	1	0.569	---	---	0
681	MK-886	0	2	-0.568	---	---	0
682	demecarium bromide	-0.081	4	-0.566	---	---	25
683	topiramate	0	1	-0.566	---	---	0
684	halcinonide	0.073	5	0.566	---	---	20
685	pimethixene	0	3	0.564	---	---	0
686	phenyl biguanide	0	1	-0.563	---	---	0
687	5162773	0	1	-0.562	---	---	0
688	Gly-His-Lys	-0.071	3	-0.559	---	---	33
689	pyrantel	-0.144	5	-0.558	---	---	40
690	levobunolol	0	4	-0.556	---	---	0
691	benzbromarone	-0.091	3	-0.555	---	---	33
692	alverine	0	4	0.555	---	---	0
693	etamivan	0	4	-0.554	---	---	0
694	cefotetan	-0.139	3	-0.552	---	---	33
695	fluphenazine	0.062	18	0.551	---	---	11
696	DL-PPMP	0	1	-0.55	---	---	0
697	xamoterol	-0.123	3	-0.55	---	---	33
698	exemestane	0	1	-0.548	---	---	0
699	5186223	0	1	-0.546	---	---	0
700	flupentixol	0	4	0.546	---	---	0
701	5707885	0	4	0.543	---	---	0
702	melatonin	-0.083	4	-0.542	---	---	25
703	timolol	-0.114	4	-0.541	---	---	25
704	indoprofen	0	4	-0.54	---	---	0
705	cortisone	0.178	3	0.54	---	---	33
706	PHA-00846566E	0.123	3	0.539	---	---	33
707	valdecoxib	0	3	0.538	---	---	0
708	trioxysalen	0.112	4	0.536	---	---	25
709	amrinone	-0.102	4	-0.535	---	---	25
710	norethisterone	0	4	0.533	---	---	0
711	vinblastine	-0.126	3	-0.53	---	---	33
712	kawain	0.216	5	0.529	---	---	40
713	enilconazole	0.192	4	0.529	---	---	25
714	clofibrate	0	2	-0.529	---	---	0
715	cyanocobalamin	0.134	4	0.527	---	---	25
716	PHA-00665752	0	1	0.527	---	---	0
717	dienestrol	-0.096	3	-0.523	---	---	33
718	artemisinin	0	3	-0.522	---	---	0
719	cytochalasin B	0	1	-0.52	---	---	0
720	metergoline	0	4	0.519	---	---	0
721	terfenadine	0	3	0.518	---	---	0
722	5230742	0	2	-0.518	---	---	0
723	nicergoline	0.01	5	0.514	---	---	20
724	vinpocetine	0	4	-0.513	---	---	0
725	monobenzone	0	4	0.512	---	---	0
726	atropine	0.074	4	0.509	---	---	25
727	dexverapamil	0	1	0.505	---	---	0
728	metixene	0	4	0.504	---	---	0
729	ifosfamide	-0.146	3	-0.503	---	---	33
730	fenspiride	-0.069	5	-0.502	---	---	20
731	benserazide	0.087	5	0.501	---	---	20
732	CP-319743	0	4	0.501	---	---	0
733	alimemazine	0	4	0.501	---	---	0
734	todralazine	-0.202	5	-0.496	---	---	40
735	sulfadimethoxine	0.191	5	0.496	---	---	40
736	sulfamerazine	-0.16	5	-0.495	---	---	40
737	iloprost	0	3	-0.494	---	---	0
738	rottlerin	0	3	0.493	---	---	0
739	carbarsone	0.109	4	0.492	---	---	25
740	sisomicin	0	4	-0.492	---	---	0
741	baclofen	0	5	-0.492	---	---	0
742	sulindac	-0.115	7	-0.492	---	---	28
743	levomepromazine	0	4	0.491	---	---	0
744	iohexol	0	4	0.49	---	---	0
745	ampyrone	-0.074	5	-0.489	---	---	20
746	nitrofural	0.114	4	0.489	---	---	25
747	moxonidine	-0.189	3	-0.484	---	---	33
748	famotidine	0.061	5	0.484	---	---	20
749	fipexide	0.173	3	0.483	---	---	33
750	metrifonate	-0.138	5	-0.482	---	---	40
751	niflumic acid	0.128	4	0.482	---	---	25
752	phthalylsulfathiazole	0	5	0.482	---	---	0
753	norcyclobenzaprine	0	4	0.481	---	---	0
754	ronidazole	-0.114	3	-0.481	---	---	33
755	saquinavir	0.168	4	0.48	---	---	25
756	tobramycin	0.141	4	0.478	---	---	25
757	perphenazine	0.121	5	0.478	---	---	20
758	Prestwick-864	-0.094	4	-0.478	---	---	25
759	diloxanide	0	4	-0.476	---	---	0
760	MS-275	0	2	0.474	---	---	0
761	pizotifen	0.175	4	0.471	---	---	25
762	budesonide	0.128	4	0.471	---	---	25
763	protriptyline	0	4	0.469	---	---	0
764	sulfathiazole	-0.144	5	-0.468	---	---	40
765	fursultiamine	-0.112	4	-0.466	---	---	25
766	lynestrenol	-0.22	5	-0.465	---	---	40
767	prednisolone	-0.055	5	0.465	---	---	20
768	doxepin	0	3	0.464	---	---	0
769	metitepine	0.093	4	0.463	---	---	25
770	ceftazidime	-0.222	3	-0.463	---	---	33
771	resveratrol	0.058	9	0.462	---	---	11
772	6-benzylaminopurine	0.062	5	0.459	---	---	40
773	sulfafurazole	0.089	5	0.458	---	---	20
774	lincomycin	0.134	3	0.457	---	---	33
775	AG-028671	0	3	0.456	---	---	0
776	dihydroergocristine	0.107	4	0.456	---	---	25
777	lovastatin	0.105	4	0.456	---	---	25
778	metacycline	0	4	-0.454	---	---	0
779	ioxaglic acid	-0.15	3	-0.454	---	---	33
780	sulfamethoxypyridazine	-0.08	5	-0.454	---	---	20
781	terazosin	0.159	4	0.453	---	---	25
782	retrorsine	-0.12	4	-0.452	---	---	25
783	isometheptene	0.13	4	0.452	---	---	25
784	LM-1685	0	3	-0.452	---	---	0
785	mimosine	-0.147	3	-0.449	---	---	33
786	bromperidol	0	3	-0.449	---	---	0
787	lidoflazine	0	3	0.449	---	---	0
788	ciclopirox	-0.153	4	0.448	---	---	0
789	practolol	-0.107	4	-0.448	---	---	25
790	10-methoxyharmalan	-0.101	4	-0.446	---	---	25
791	betazole	-0.14	5	-0.446	---	---	40
792	dilazep	0.267	5	0.445	---	---	40
793	cefaclor	-0.08	4	-0.445	---	---	25
794	epiandrosterone	0.083	4	0.445	---	---	25
795	atropine methonitrate	0.151	3	0.444	---	---	33
796	norfloxacin	-0.089	5	-0.443	---	---	20
797	rilmenidine	0.13	4	0.443	---	---	25
798	neomycin	0.082	5	0.443	---	---	20
799	C-75	-0.093	4	0.442	---	---	0
800	oxantel	-0.09	4	-0.441	---	---	25
801	tocainide	0	4	-0.441	---	---	0
802	AG-012559	0	3	0.44	---	---	0
803	trimethoprim	0.091	5	0.44	---	---	20
804	harmalol	-0.193	3	-0.439	---	---	33
805	trimipramine	0	4	0.439	---	---	0
806	lorglumide	-0.172	5	-0.439	---	---	40
807	etilefrine	-0.131	4	-0.438	---	---	25
808	cotinine	0.086	6	0.438	---	---	33
809	iopanoic acid	-0.08	4	-0.437	---	---	25
810	fendiline	-0.163	3	-0.435	---	---	33
811	pronetalol	-0.162	4	-0.435	---	---	25
812	mifepristone	0.121	4	0.434	---	---	25
813	phenazopyridine	0	4	0.433	---	---	0
814	benzonatate	-0.169	5	-0.433	---	---	40
815	tetryzoline	-0.085	3	-0.432	---	---	33
816	sulfachlorpyridazine	-0.018	5	-0.431	---	---	40
817	isoxsuprine	-0.059	5	-0.43	---	---	20
818	enalapril	0.109	4	0.429	---	---	25
819	gliquidone	-0.07	4	-0.428	---	---	25
820	gabexate	-0.101	4	-0.428	---	---	25
821	prasterone	0.05	4	0.427	---	---	25
822	spironolactone	0.146	5	0.427	---	---	20
823	mefexamide	0.132	4	0.427	---	---	25
824	CAY-10397	0	3	0.427	---	---	0
825	adipiodone	-0.049	4	0.427	---	---	25
826	gallamine triethiodide	-0.083	5	-0.426	---	---	20
827	lymecycline	0	4	0.425	---	---	25
828	BCB000040	0	4	0.425	---	---	0
829	urapidil	-0.017	4	-0.424	---	---	25
830	ethionamide	0	3	0.424	---	---	0
831	edrophonium chloride	-0.059	5	-0.424	---	---	40
832	clemastine	0.165	3	0.424	---	---	33
833	atracurium besilate	0.167	3	0.423	---	---	33
834	zalcitabine	-0.106	4	-0.423	---	---	25
835	diclofenac	-0.089	5	-0.422	---	---	20
836	labetalol	0.141	4	0.421	---	---	25
837	SC-58125	0	4	0.421	---	---	0
838	suxibuzone	0.097	4	0.421	---	---	25
839	troglitazone	0.098	16	0.42	---	---	18
840	prazosin	0.217	6	0.42	---	---	33
841	tenoxicam	-0.118	4	-0.418	---	---	25
842	foliosidine	-0.195	6	-0.416	---	---	33
843	isosorbide	-0.005	4	-0.416	---	---	25
844	heliotrine	-0.058	6	-0.416	---	---	16
845	tolnaftate	-0.059	5	-0.416	---	---	20
846	deptropine	-0.142	4	0.415	---	---	0
847	thiostrepton	-0.145	4	-0.415	---	---	25
848	fluspirilene	-0.117	4	0.415	---	---	0
849	3-hydroxy-DL-kynurenine	0.07	6	0.414	---	---	33
850	thioproperazine	-0.074	5	0.414	---	---	0
851	minaprine	-0.085	5	-0.413	---	---	40
852	homochlorcyclizine	0	4	0.411	---	---	0
853	clozapine	0.127	17	0.411	---	---	35
854	altretamine	0	4	0.41	---	---	0
855	harman	-0.095	4	-0.41	---	---	25
856	milrinone	0.136	3	0.408	---	---	33
857	zidovudine	0.053	4	-0.408	---	---	25
858	vidarabine	0.026	4	0.408	---	---	25
859	clonidine	-0.117	4	-0.408	---	---	25
860	omeprazole	-0.138	4	-0.406	---	---	25
861	dexamethasone	0.104	8	0.405	---	---	37
862	proxyphylline	0	4	-0.403	---	---	0
863	brinzolamide	0	4	-0.402	---	---	0
864	fenbendazole	-0.136	4	-0.402	---	---	25
865	ketotifen	0	4	-0.402	---	---	0
866	pargyline	0	4	0.402	---	---	0
867	bisoprolol	-0.103	4	-0.402	---	---	25
868	genistein	0.2	17	0.402	---	---	47
869	pentetic acid	-0.081	5	-0.4	---	---	40
870	lobelanidine	0.069	4	0.4	---	---	25
871	aceclofenac	-0.106	4	-0.399	---	---	25
872	flufenamic acid	0.132	6	0.399	---	---	33
873	diphenylpyraline	-0.135	6	-0.398	---	---	33
874	mefloquine	-0.085	5	0.398	---	---	0
875	asiaticoside	0	4	0.397	---	---	0
876	raloxifene	0.179	7	0.396	---	---	42
877	nicardipine	0.112	4	0.396	---	---	25
878	sulfanilamide	-0.127	4	-0.396	---	---	25
879	clobetasol	0	3	0.395	---	---	0
880	idazoxan	0	4	-0.394	---	---	0
881	bufexamac	-0.094	4	-0.392	---	---	25
882	isopropamide iodide	-0.121	4	-0.391	---	---	25
883	Chicago Sky Blue 6B	0.126	4	0.39	---	---	25
884	difenidol	0.098	3	0.39	---	---	33
885	orlistat	0.213	5	0.389	---	---	40
886	guanadrel	0.09	5	0.388	---	---	20
887	thiamphenicol	0.092	5	0.387	---	---	20
888	ciclacillin	-0.075	4	-0.384	---	---	25
889	naproxen	0.25	9	0.383	---	---	44
890	canavanine	0.019	3	0.382	---	---	33
891	Prestwick-857	0	4	0.381	---	---	0
892	SC-19220	0.005	4	0.38	---	---	25
893	arcaine	-0.022	4	-0.38	---	---	25
894	dexpropranolol	0.151	3	0.379	---	---	33
895	rolitetracycline	-0.138	4	-0.379	---	---	25
896	aztreonam	0.122	5	0.379	---	---	20
897	methoxsalen	-0.145	3	-0.379	---	---	33
898	meclozine	-0.171	5	-0.379	---	---	40
899	ketoprofen	-0.052	6	-0.379	---	---	33
900	aminoglutethimide	0.2	3	0.378	---	---	33
901	(+)-isoprenaline	0.16	4	0.377	---	---	25
902	rimexolone	-0.115	4	-0.377	---	---	25
903	Prestwick-1083	0	3	-0.376	---	---	0
904	octopamine	-0.074	4	-0.375	---	---	25
905	diltiazem	-0.073	5	-0.375	---	---	20
906	fulvestrant	0.232	40	0.374	---	---	47
907	atovaquone	-0.042	3	0.374	---	---	33
908	tyloxapol	0	4	0.373	---	---	0
909	bezafibrate	-0.114	4	-0.373	---	---	25
910	salbutamol	-0.136	5	-0.373	---	---	40
911	bupivacaine	-0.007	4	0.373	---	---	25
912	BAS-012416453	-0.117	3	-0.372	---	---	33
913	dinoprost	-0.002	4	-0.372	---	---	25
914	Prestwick-559	-0.1	3	0.371	---	---	0
915	carbinoxamine	0	4	0.37	---	---	0
916	midecamycin	0.129	5	0.37	---	---	40
917	primaquine	-0.095	4	-0.37	---	---	25
918	pentoxyverine	-0.137	4	-0.369	---	---	25
919	tamoxifen	0.076	7	0.369	---	---	14
920	metoprolol	0.116	4	0.369	---	---	25
921	myricetin	0	4	0.369	---	---	0
922	amylocaine	0	5	0.369	---	---	0
923	terbutaline	0	4	0.368	---	---	0
924	levocabastine	0	4	0.367	---	---	0
925	esculin	0.125	4	0.366	---	---	25
926	josamycin	0.264	5	0.366	---	---	40
927	butyl hydroxybenzoate	0.04	5	0.365	---	---	40
928	tonzonium bromide	0	4	0.364	---	---	0
929	merbromin	0.09	5	0.364	---	---	40
930	zimeldine	-0.15	5	-0.364	---	---	40
931	trifluoperazine	0.025	16	0.363	---	---	12
932	guanabenz	0.078	5	0.362	---	---	20
933	androsterone	-0.003	4	0.362	---	---	25
934	anabasine	0.16	3	0.361	---	---	33
935	ciclosporin	0.129	6	0.361	---	---	33
936	cefapirin	0.052	4	-0.361	---	---	25
937	gliclazide	-0.071	4	-0.359	---	---	25
938	sulfinpyrazone	0.131	4	0.358	---	---	25
939	erythromycin	-0.095	5	-0.358	---	---	20
940	denatonium benzoate	0.12	4	0.358	---	---	25
941	bicuculline	-0.087	4	-0.357	---	---	25
942	tolmetin	0	4	0.356	---	---	0
943	idoxuridine	0	5	0.356	---	---	0
944	cefuroxime	-0.108	4	-0.356	---	---	25
945	pergolide	0	4	0.355	---	---	0
946	liothyronine	-0.148	4	-0.355	---	---	25
947	salsolinol	0.071	3	0.355	---	---	33
948	tridihexethyl	0.027	4	-0.355	---	---	25
949	isoconazole	-0.119	5	-0.355	---	---	20
950	naphazoline	-0.08	5	-0.354	---	---	40
951	suramin sodium	0.137	4	0.353	---	---	25
952	pentolonium	-0.068	5	-0.353	---	---	20
953	acacetin	-0.033	6	-0.353	---	---	33
954	corbadrine	-0.087	4	-0.353	---	---	25
955	decamethonium bromide	0.001	4	-0.352	---	---	25
956	nomifensine	-0.079	5	-0.352	---	---	20
957	methyldopate	-0.006	4	-0.352	---	---	25
958	meclofenamic acid	0.21	5	0.351	---	---	40
959	amoxapine	-0.123	5	-0.351	---	---	40
960	imidurea	-0.124	3	0.35	---	---	0
961	trapidil	0.2	3	0.35	---	---	33
962	econazole	-0.129	4	-0.35	---	---	25
963	podophyllotoxin	0.155	4	0.349	---	---	25
964	Prestwick-972	0.183	3	0.347	---	---	33
965	ritodrine	0	4	0.347	---	---	0
966	aconitine	0.099	4	0.346	---	---	25
967	prochlorperazine	-0.017	16	0.346	---	---	6
968	thioridazine	-0.063	20	0.345	---	---	5
969	chlortalidone	-0.101	4	-0.344	---	---	25
970	diphemanil metilsulfate	0.039	5	-0.344	---	---	20
971	guanfacine	-0.008	5	0.344	---	---	20
972	ranitidine	-0.063	5	-0.343	---	---	20
973	rifampicin	0.036	4	-0.343	---	---	25
974	ketanserin	-0.107	4	-0.343	---	---	25
975	cinchonine	0.003	4	-0.343	---	---	25
976	cefotiam	0.145	4	0.342	---	---	25
977	piracetam	-0.109	4	-0.342	---	---	25
978	F0447-0125	0.016	4	0.341	---	---	25
979	carbimazole	0.037	3	-0.341	---	---	33
980	hydrochlorothiazide	0.005	5	-0.341	---	---	40
981	spectinomycin	-0.129	4	-0.341	---	---	25
982	tiapride	0.023	5	-0.34	---	---	40
983	antazoline	-0.106	4	-0.34	---	---	25
984	roxithromycin	-0.114	4	-0.339	---	---	25
985	fludroxycortide	-0.12	5	-0.339	---	---	40
986	colchicine	0.005	6	0.339	---	---	16
987	hydrocortisone	-0.111	3	-0.339	---	---	33
988	acepromazine	-0.126	4	-0.338	---	---	25
989	cefotaxime	0.035	5	0.337	---	---	20
990	pramocaine	0.12	5	0.337	---	---	20
991	tremorine	0.026	4	-0.337	---	---	25
992	tetracaine	0.033	3	-0.337	---	---	33
993	atropine oxide	-0.103	5	-0.337	---	---	40
994	esculetin	0.046	3	0.336	---	---	33
995	seneciphylline	0.006	4	0.336	---	---	25
996	raubasine	0	4	0.335	---	---	0
997	sulfapyridine	-0.092	4	0.334	---	---	0
998	lobeline	0.047	4	0.333	---	---	25
999	homatropine	0.026	5	-0.333	---	---	20
1000	amphotericin B	0	4	-0.333	---	---	0
1001	brompheniramine	0.076	4	0.333	---	---	25
1002	griseofulvin	0.087	5	0.333	---	---	40
1003	dipivefrine	-0.114	4	0.333	---	---	0
1004	cisapride	-0.002	4	0.332	---	---	25
1005	Prestwick-682	0.147	4	0.332	---	---	25
1006	azaperone	-0.079	4	-0.332	---	---	25
1007	Prestwick-967	0.108	4	0.331	---	---	25
1008	alprenolol	0.139	4	0.331	---	---	25
1009	dizocilpine	0.043	5	0.331	---	---	20
1010	berberine	-0.144	4	0.331	---	---	0
1011	sulfametoxydiazine	-0.139	4	-0.33	---	---	25
1012	amitriptyline	0.081	6	0.33	---	---	33
1013	iodixanol	0.175	3	-0.329	---	---	0
1014	chlorambucil	-0.099	4	-0.329	---	---	25
1015	11-deoxy-16,16-dimethylprostaglandin E2	-0.074	4	-0.328	---	---	25
1016	nalbuphine	-0.056	5	-0.328	---	---	20
1017	trimethobenzamide	0.063	5	-0.328	---	---	20
1018	(-)-isoprenaline	0.03	4	-0.328	---	---	25
1019	oleandomycin	0.113	5	0.328	---	---	40
1020	picotamide	0.043	5	0.328	---	---	40
1021	alprostadil	-0.051	7	-0.328	---	---	14
1022	STOCK1N-35215	-0.2	3	-0.327	---	---	33
1023	NS-398	0.218	3	0.327	---	---	33
1024	quinidine	0	3	0.326	---	---	0
1025	promethazine	0.017	4	0.325	---	---	25
1026	amikacin	-0.118	4	-0.324	---	---	25
1027	Prestwick-983	0	3	0.324	---	---	0
1028	mometasone	-0.123	4	-0.323	---	---	25
1029	SR-95531	-0.149	4	-0.323	---	---	25
1030	bacampicillin	0.039	4	0.322	---	---	25
1031	etynodiol	0.109	4	0.321	---	---	25
1032	mebeverine	0.02	4	-0.321	---	---	25
1033	altizide	0.105	4	0.321	---	---	25
1034	homosalate	0.076	4	0.32	---	---	25
1035	hexylcaine	-0.099	4	-0.32	---	---	25
1036	ticarcillin	-0.128	3	-0.32	---	---	33
1037	pyrimethamine	-0.067	5	-0.319	---	---	20
1038	ramipril	0.088	4	0.319	---	---	25
1039	clomifene	0	4	0.319	---	---	0
1040	pyrithyldione	-0.092	4	-0.318	---	---	25
1041	quinethazone	-0.071	4	0.317	---	---	0
1042	flecainide	0.041	6	-0.317	---	---	33
1043	ethaverine	-0.083	4	-0.317	---	---	25
1044	tacrolimus	0.158	3	0.317	---	---	33
1045	hexestrol	-0.101	4	0.316	---	---	0
1046	nifenazone	0.07	5	0.316	---	---	20
1047	ticlopidine	-0.071	5	-0.316	---	---	20
1048	ofloxacin	0.006	5	-0.315	---	---	20
1049	testosterone	-0.197	5	-0.315	---	---	40
1050	naloxone	0.115	6	0.315	---	---	33
1051	cefmetazole	0.062	4	-0.315	---	---	25
1052	zuclopenthixol	-0.106	4	0.315	---	---	0
1053	15(S)-15-methylprostaglandin E2	0	4	0.314	---	---	0
1054	fenoprofen	-0.144	6	-0.314	---	---	33
1055	alpha-ergocryptine	0.159	6	0.314	---	---	33
1056	mestranol	-0.122	4	0.314	---	---	0
1057	cefepime	0.045	4	0.313	---	---	25
1058	hemicholinium	0.001	4	-0.313	---	---	25
1059	allantoin	0.005	5	-0.313	---	---	20
1060	ajmaline	-0.106	3	-0.312	---	---	33
1061	sulfadoxine	-0.148	3	-0.312	---	---	33
1062	maprotiline	0.041	4	0.312	---	---	25
1063	novobiocin	0.123	9	0.311	---	---	44
1064	trimethylcolchicinic acid	-0.093	4	0.311	---	---	0
1065	pirlindole	-0.094	3	0.311	---	---	0
1066	bephenium hydroxynaphthoate	-0.145	5	-0.311	---	---	40
1067	oxolamine	0.161	4	0.309	---	---	25
1068	cefazolin	0.174	5	0.309	---	---	40
1069	trazodone	-0.199	3	-0.309	---	---	33
1070	tolfenamic acid	-0.055	4	-0.308	---	---	25
1071	noretynodrel	-0.019	4	0.308	---	---	25
1072	ifenprodil	-0.101	4	-0.307	---	---	25
1073	PF-00539745-00	0.097	3	-0.307	---	---	33
1074	dihydroergotamine	-0.048	5	0.306	---	---	0
1075	pentoxifylline	-0.072	5	-0.306	---	---	20
1076	hydralazine	-0.026	6	0.305	---	---	16
1077	finasteride	0.039	6	-0.305	---	---	33
1078	orphenadrine	0.03	6	0.304	---	---	33
1079	praziquantel	-0.056	4	0.304	---	---	0
1080	chlormezanone	0.071	4	0.304	---	---	25
1081	ethisterone	0.141	6	0.304	---	---	33
1082	etacrynic acid	-0.034	3	-0.303	---	---	33
1083	Prestwick-1085	-0.133	4	-0.302	---	---	25
1084	betonicine	0.032	6	0.302	---	---	16
1085	sulfadimidine	0	6	0.302	---	---	16
1086	scopolamine N-oxide	0.069	5	0.301	---	---	20
1087	methyldopa	-0.007	5	-0.301	---	---	40
1088	fluocinonide	-0.158	5	-0.301	---	---	40
1089	2,6-dimethylpiperidine	-0.147	5	-0.3	---	---	40
1090	hydroflumethiazide	0.119	5	0.3	---	---	40
1091	methacholine chloride	0.085	3	0.3	---	---	33
1092	sirolimus	0.133	44	0.299	---	---	34
1093	Prestwick-689	-0.087	4	0.299	---	---	0
1094	dropropizine	-0.088	4	-0.297	---	---	25
1095	thiethylperazine	0.036	4	0.296	---	---	25
1096	aminocaproic acid	-0.132	3	-0.296	---	---	33
1097	prenylamine	-0.099	4	0.295	---	---	0
1098	nomegestrol	0.07	3	0.295	---	---	33
1099	cyclopenthiazide	0.032	4	0.295	---	---	25
1100	dicoumarol	-0.028	6	-0.294	---	---	33
1101	lumicolchicine	-0.187	3	-0.294	---	---	33
1102	isocarboxazid	0.058	5	0.294	---	---	40
1103	meropenem	-0.128	4	0.294	---	---	0
1104	tinidazole	-0.053	6	-0.294	---	---	33
1105	fenbufen	0.109	6	0.294	---	---	33
1106	oxyphenbutazone	-0.146	4	-0.293	---	---	25
1107	loperamide	-0.162	6	-0.293	---	---	33
1108	risperidone	-0.146	3	-0.292	---	---	33
1109	SB-202190	-0.022	5	-0.292	---	---	20
1110	heptaminol	0.056	5	0.292	---	---	20
1111	quinisocaine	-0.087	4	-0.291	---	---	25
1112	sulconazole	-0.099	4	0.291	---	---	0
1113	adrenosterone	-0.038	4	0.291	---	---	25
1114	dapsone	0.171	5	0.29	---	---	40
1115	diflunisal	0.01	5	-0.29	---	---	20
1116	gibberellic acid	-0.082	4	-0.29	---	---	25
1117	benfotiamine	0.056	5	0.289	---	---	40
1118	hyoscyamine	-0.157	5	-0.289	---	---	40
1119	etodolac	0.004	5	-0.287	---	---	40
1120	mephentermine	-0.068	5	-0.287	---	---	20
1121	Prestwick-665	0.006	5	0.287	---	---	40
1122	pirinixic acid	0.031	5	0.287	---	---	20
1123	arachidonic acid	0.014	3	0.286	---	---	33
1124	cytisine	-0.027	4	0.285	---	---	25
1125	fenofibrate	0.063	3	0.285	---	---	33
1126	betamethasone	0.032	3	0.284	---	---	33
1127	metolazone	-0.045	5	-0.284	---	---	40
1128	tranexamic acid	-0.007	5	-0.283	---	---	20
1129	BCB000039	0.042	3	0.282	---	---	33
1130	propofol	-0.078	4	-0.282	---	---	25
1131	ikarugamycin	0.033	3	0.282	---	---	33
1132	Prestwick-860	0.057	4	0.282	---	---	25
1133	pheniramine	0.139	5	0.282	---	---	40
1134	tiletamine	0.079	4	0.282	---	---	25
1135	H-89	0.011	3	0.281	---	---	33
1136	vigabatrin	0.001	3	-0.281	---	---	33
1137	ursodeoxycholic acid	0.015	3	0.281	---	---	33
1138	lidocaine	-0.036	5	-0.281	---	---	40
1139	myosmine	-0.144	6	-0.281	---	---	33
1140	hecogenin	-0.105	4	-0.281	---	---	25
1141	meticrane	-0.075	5	0.28	---	---	20
1142	clenbuterol	0.055	5	0.28	---	---	40
1143	moracizine	0.098	4	0.28	---	---	25
1144	lysergol	0.047	4	-0.28	---	---	25
1145	oxetacaine	0.16	5	0.279	---	---	40
1146	hexamethonium bromide	-0.033	5	-0.279	---	---	20
1147	pirenzepine	-0.027	5	0.279	---	---	20
1148	etiocholanolone	0.16	6	0.278	---	---	33
1149	bumetanide	0.083	4	0.277	---	---	25
1150	rofecoxib	-0.065	6	-0.276	---	---	16
1151	proguanil	0.041	3	0.276	---	---	33
1152	moxisylyte	-0.199	5	-0.275	---	---	40
1153	metronidazole	0.031	5	0.275	---	---	20
1154	ketorolac	0.02	4	0.275	---	---	25
1155	captopril	0.014	5	0.275	---	---	20
1156	clotrimazole	-0.029	5	-0.274	---	---	40
1157	PF-00539758-00	-0.026	3	0.274	---	---	33
1158	6-bromoindirubin-3'-oxime	0.158	7	0.273	---	---	42
1159	valproic acid	0.101	57	0.272	---	---	29
1160	verapamil	-0.023	6	-0.272	---	---	33
1161	mebhydrolin	-0.001	4	0.271	---	---	25
1162	diethylcarbamazine	-0.078	4	0.271	---	---	0
1163	pirenperone	-0.166	5	-0.271	---	---	40
1164	ethoxyquin	-0.01	5	0.271	---	---	20
1165	desipramine	0.038	4	0.271	---	---	25
1166	cyproheptadine	-0.196	5	-0.27	---	---	40
1167	betaxolol	-0.126	4	-0.27	---	---	25
1168	tolbutamide	0.021	7	-0.269	---	---	14
1169	atractyloside	0.032	5	0.268	---	---	20
1170	Prestwick-981	0.08	3	0.268	---	---	33
1171	disopyramide	0.042	4	0.268	---	---	25
1172	diazoxide	-0.077	5	-0.268	---	---	20
1173	azathioprine	-0.041	7	0.267	---	---	14
1174	proglumide	-0.067	5	-0.267	---	---	20
1175	etofylline	-0.14	5	-0.266	---	---	40
1176	colistin	0	4	0.266	---	---	25
1177	piperacillin	-0.14	5	-0.266	---	---	40
1178	loracarbef	0.072	4	0.265	---	---	25
1179	xylometazoline	-0.006	4	-0.264	---	---	25
1180	probucol	-0.13	6	-0.263	---	---	33
1181	hymecromone	0.06	4	0.263	---	---	25
1182	benzamil	-0.117	6	-0.262	---	---	33
1183	beclometasone	-0.115	3	0.262	---	---	0
1184	pioglitazone	-0.036	11	-0.262	---	---	27
1185	S-propranolol	-0.095	4	-0.26	---	---	25
1186	Prestwick-685	-0.027	5	0.26	---	---	20
1187	dioxybenzone	-0.104	4	-0.26	---	---	25
1188	ciprofibrate	0.041	4	0.26	---	---	25
1189	6-azathymine	0.018	4	0.26	---	---	25
1190	dihydrostreptomycin	-0.011	5	0.259	---	---	20
1191	pentamidine	-0.183	5	0.259	---	---	0
1192	minoxidil	0.114	5	-0.259	---	---	20
1193	phenformin	0.101	7	0.259	---	---	42
1194	pempidine	-0.163	5	-0.259	---	---	40
1195	sulpiride	0.093	5	0.257	---	---	40
1196	methoxamine	0.069	4	0.256	---	---	25
1197	nicotinic acid	0.048	4	-0.256	---	---	25
1198	mecamylamine	0.064	3	0.256	---	---	33
1199	azacitidine	-0.009	3	-0.255	---	---	33
1200	salsolidin	0.002	4	-0.255	---	---	25
1201	epirizole	-0.01	5	-0.254	---	---	20
1202	netilmicin	-0.061	4	0.253	---	---	25
1203	mexiletine	-0.037	6	-0.252	---	---	33
1204	thiamazole	-0.037	6	-0.251	---	---	33
1205	(+)-chelidonine	-0.058	4	0.251	---	---	25
1206	karakoline	0.149	6	0.251	---	---	33
1207	procaine	-0.097	5	-0.251	---	---	20
1208	nalidixic acid	0.051	5	0.251	---	---	40
1209	aminophenazone	-0.158	5	0.25	---	---	20
1210	mianserin	-0.18	5	-0.25	---	---	40
1211	fluoxetine	-0.092	4	-0.25	---	---	25
1212	oxytetracycline	-0.138	3	-0.248	---	---	33
1213	rosiglitazone	0.125	14	0.247	---	---	35
1214	meclofenoxate	0.008	6	-0.247	---	---	16
1215	amiodarone	-0.111	5	-0.246	---	---	40
1216	phentolamine	0.077	7	0.246	---	---	28
1217	ethambutol	0.047	5	0.246	---	---	20
1218	caffeic acid	-0.035	3	-0.246	---	---	33
1219	metaraminol	0.117	4	0.246	---	---	25
1220	acenocoumarol	0.026	5	0.245	---	---	40
1221	deferoxamine	-0.005	8	0.245	---	---	12
1222	3-acetylcoumarin	-0.066	5	-0.244	---	---	40
1223	meglumine	0.066	4	0.243	---	---	25
1224	pyridoxine	0.03	4	-0.243	---	---	25
1225	dicloxacillin	-0.028	4	0.242	---	---	25
1226	hesperetin	-0.01	5	0.242	---	---	20
1227	tiabendazole	0.047	4	0.241	---	---	25
1228	spiramycin	-0.039	6	0.24	---	---	16
1229	iobenguane	0.043	4	0.239	---	---	25
1230	oxolinic acid	-0.012	5	-0.239	---	---	20
1231	PF-01378883-00	0.02	4	0.239	---	---	25
1232	guaifenesin	-0.029	6	-0.238	---	---	33
1233	midodrine	-0.021	5	0.238	---	---	20
1234	sulfamethoxazole	0.067	5	0.235	---	---	20
1235	equilin	-0.037	5	0.234	---	---	20
1236	sulfasalazine	0.099	5	0.234	---	---	40
1237	ribostamycin	-0.08	4	0.234	---	---	25
1238	mephenesin	-0.075	5	0.233	---	---	20
1239	adenosine phosphate	-0.113	4	-0.233	---	---	25
1240	meprylcaine	0.068	4	0.233	---	---	25
1241	sulfamethizole	-0.011	4	-0.232	---	---	25
1242	isoxicam	0.016	5	0.231	---	---	20
1243	progesterone	-0.065	4	-0.23	---	---	25
1244	alfuzosin	-0.063	5	-0.23	---	---	40
1245	triamterene	-0.089	5	-0.227	---	---	40
1246	SB-203580	0.066	5	0.227	---	---	40
1247	triamcinolone	-0.156	5	-0.226	---	---	40
1248	antimycin A	0.007	5	0.224	---	---	20
1249	flurbiprofen	0.028	5	0.224	---	---	40
1250	N-acetyl-L-aspartic acid	0.024	4	-0.224	---	---	25
1251	furaltadone	-0.035	6	0.223	---	---	16
1252	naftopidil	-0.015	3	-0.223	---	---	33
1253	tetraethylenepentamine	0.054	6	0.223	---	---	33
1254	isoniazid	0.043	5	-0.223	---	---	40
1255	chlorhexidine	-0.005	5	-0.222	---	---	40
1256	eldeline	-0.039	6	0.222	---	---	16
1257	fludrocortisone	0.042	8	0.221	---	---	25
1258	acemetacin	0.004	4	0.221	---	---	25
1259	fluorocurarine	0.002	4	0.221	---	---	25
1260	alpha-yohimbine	-0.009	3	0.22	---	---	33
1261	dehydrocholic acid	0	5	0.22	---	---	20
1262	gemfibrozil	0.092	5	0.219	---	---	40
1263	hesperidin	-0.04	4	0.219	---	---	25
1264	chlorpropamide	-0.007	6	0.217	---	---	16
1265	pheneticillin	0.053	4	0.217	---	---	25
1266	CP-320650-01	0.074	8	0.217	---	---	25
1267	phensuximide	-0.139	4	-0.216	---	---	25
1268	cefoxitin	-0.031	4	0.216	---	---	25
1269	dimenhydrinate	-0.045	4	-0.212	---	---	25
1270	diethylstilbestrol	-0.08	6	-0.211	---	---	33
1271	letrozole	0.01	4	-0.209	---	---	25
1272	paclitaxel	0.11	6	0.209	---	---	33
1273	wortmannin	0.127	18	0.209	---	---	38
1274	lithocholic acid	-0.031	6	0.207	---	---	16
1275	pilocarpine	0.039	4	0.205	---	---	25
1276	hydroxyzine	0.003	5	0.204	---	---	40
1277	tranylcypromine	-0.111	5	-0.204	---	---	40
1278	kanamycin	-0.014	4	0.204	---	---	25
1279	succinylsulfathiazole	-0.01	4	0.201	---	---	25
1280	0198306-0000	0.029	4	0.201	---	---	25
1281	leflunomide	0.038	4	0.2	---	---	25
1282	PHA-00745360	0.042	8	0.198	---	---	25
1283	benzydamine	0.014	4	0.197	---	---	25
1284	lomefloxacin	-0.026	6	-0.196	---	---	33
1285	chlorpromazine	-0.049	19	-0.195	---	---	26
1286	haloperidol	-0.011	32	0.193	---	---	15
1287	monorden	0.069	22	0.192	---	---	31
1288	estrone	0.014	4	0.186	---	---	25
1289	prilocaine	-0.013	6	-0.185	---	---	33
1290	naftifine	0.023	4	0.184	---	---	25
1291	piperine	0.02	4	0.184	---	---	25
1292	tiaprofenic acid	0.036	4	0.184	---	---	25
1293	metformin	0.03	10	0.184	---	---	20
1294	selegiline	0.005	4	0.179	---	---	25
1295	amiloride	-0.033	5	0.179	---	---	20
1296	chlortetracycline	-0.061	5	-0.177	---	---	40
1297	morantel	-0.012	5	-0.177	---	---	20
1298	sulfadiazine	0.019	5	0.177	---	---	20
1299	khellin	-0.002	5	-0.176	---	---	20
1300	nordihydroguaiaretic acid	-0.003	15	0.173	---	---	26
1301	doxycycline	-0.053	5	-0.168	---	---	40
1302	AG-013608	-0.016	8	0.165	---	---	25
1303	geldanamycin	-0.032	15	0.159	---	---	13
1304	CP-690334-01	-0.022	8	0.153	---	---	25
1305	acetylsalicylic acid	-0.025	13	0.152	---	---	23
1306	flumetasone	-0.031	6	0.144	---	---	16
1307	estradiol	-0.005	37	0.135	---	---	32
1308	tanespimycin	-0.004	62	0.109	---	---	17
1309	LY-294002	-0.018	61	-0.088	---	---	32

## Sheet: by cmap name and cell line
rank	cmap name and cell line	mean	n	enrichment	p	specificity	percent non-null
1	helveticoside - MCF7	-0.759	3	-0.986	0	0	100
2	fulvestrant - MCF7	0.291	21	0.564	0	0.0686	52
3	anisomycin - MCF7	-0.841	2	-0.996	4e-05	0.0084	100
4	puromycin - MCF7	-0.851	2	-0.996	4e-05	0.0159	100
5	digoxigenin - MCF7	-0.722	3	-0.979	4e-05	0	100
6	digoxin - MCF7	-0.737	2	-0.995	8e-05	0	100
7	helveticoside - PC3	-0.785	2	-0.995	8e-05	0	100
8	tretinoin - MCF7	-0.384	13	-0.583	0.00014	0.0276	69
9	0317956-0000 - MCF7	0.661	4	0.885	0.00018	0	100
10	lanatoside C - PC3	-0.751	2	-0.989	0.00026	0.02	100
11	cephaeline - MCF7	-0.573	3	-0.949	0.00026	0.0592	100
12	H-7 - PC3	0.742	2	0.985	0.0004	0.0341	100
13	disulfiram - MCF7	-0.645	2	-0.985	0.00048	0	100
14	bisacodyl - MCF7	-0.664	2	-0.983	0.00068	0.0104	100
15	PNU-0251126 - PC3	0.508	4	0.839	0.00105	0.0247	100
16	5224221 - MCF7	-0.647	2	-0.977	0.00113	0.0301	100
17	ouabain - MCF7	-0.652	2	-0.975	0.00129	0.0316	100
18	securinine - MCF7	-0.609	2	-0.975	0.00137	0.0067	100
19	digitoxigenin - MCF7	-0.64	2	-0.971	0.00169	0.0115	100
20	H-7 - MCF7	0.743	2	0.968	0.00173	0.05	100
21	PNU-0230031 - PC3	0.462	4	0.82	0.00183	0	100
22	Prestwick-1082 - MCF7	0.703	2	0.965	0.00209	0.0055	100
23	felodipine - MCF7	-0.584	5	-0.74	0.00234	0.0275	100
24	PF-00562151-00 - MCF7	-0.523	4	-0.812	0.00247	0	100
25	cefamandole - MCF7	0.662	2	0.959	0.00276	0.0109	100
26	iopromide - MCF7	0.618	2	0.956	0.00344	0	100
27	8-azaguanine - MCF7	-0.587	2	-0.958	0.0038	0	100
28	N6-methyladenosine - MCF7	-0.562	2	-0.957	0.0039	0.0248	100
29	promazine - PC3	-0.595	2	-0.954	0.00451	0	100
30	niclosamide - MCF7	-0.591	2	-0.954	0.00453	0.1327	100
31	ceforanide - MCF7	0.607	2	0.948	0.00497	0.0351	100
32	valproic acid - HL60	0.228	14	0.439	0.00529	0.1678	50
33	sulfaquinoxaline - MCF7	0.758	2	0.943	0.0062	0.0238	100
34	lynestrenol - MCF7	-0.55	2	-0.944	0.00676	0	100
35	xylazine - MCF7	-0.555	2	-0.943	0.0072	0	100
36	15-delta prostaglandin J2 - MCF7	-0.396	8	-0.553	0.0078	0.1793	75
37	diphenhydramine - MCF7	0.601	2	0.936	0.00785	0.0124	100
38	thapsigargin - MCF7	-0.552	2	-0.938	0.00797	0.0881	100
39	methotrexate - PC3	0.539	3	0.839	0.00821	0.0206	100
40	alexidine - PC3	-0.597	2	-0.935	0.00885	0.0308	100
41	benfluorex - MCF7	-0.602	2	-0.933	0.00924	0.0143	100
42	picotamide - MCF7	0.58	2	0.928	0.00996	0.0071	100
43	azacyclonol - MCF7	-0.569	2	-0.931	0.01006	0.0105	100
44	etoposide - MCF7	0.673	2	0.927	0.01012	0.1146	100
45	betulinic acid - MCF7	0.622	2	0.926	0.01066	0.037	100
46	cloxacillin - MCF7	0.597	2	0.925	0.01084	0.006	100
47	methotrexate - HL60	0.565	2	0.924	0.01117	0.0514	100
48	cloperastine - PC3	-0.52	2	-0.926	0.01127	0.0373	100
49	mebendazole - MCF7	-0.558	2	-0.925	0.01147	0.0394	100
50	fluvastatin - MCF7	0.701	2	0.921	0.01241	0	100
51	cyclopentolate - MCF7	0.565	2	0.92	0.01276	0.0065	100
52	PF-00875133-00 - MCF7	-0.533	2	-0.918	0.01386	0	100
53	iocetamic acid - MCF7	-0.498	2	-0.917	0.01416	0.0062	100
54	celecoxib - MCF7	-0.353	4	-0.711	0.01424	0.0081	100
55	PHA-00767505E - PC3	0.586	2	0.914	0.01455	0.0114	100
56	parthenolide - MCF7	-0.511	2	-0.915	0.01473	0.0833	100
57	mesalazine - MCF7	0.428	3	0.803	0.01568	0.0065	100
58	terguride - MCF7	-0.377	4	-0.704	0.01589	0.0442	100
59	nifedipine - MCF7	-0.394	4	-0.702	0.01639	0	100
60	apigenin - MCF7	-0.529	2	-0.909	0.01674	0.0488	100
61	emetine - MCF7	-0.546	2	-0.908	0.01702	0.1056	100
62	methylbenzethonium chloride - PC3	-0.569	2	-0.907	0.01724	0.094	100
63	Prestwick-1103 - MCF7	0.521	2	0.903	0.0194	0.0172	100
64	amantadine - MCF7	0.556	2	0.902	0.01968	0.0546	100
65	levopropoxyphene - MCF7	0.547	2	0.902	0.01982	0.052	100
66	cefalotin - MCF7	-0.519	2	-0.9	0.01984	0.0049	100
67	ribavirin - MCF7	0.611	2	0.901	0.01998	0.0305	100
68	PNU-0230031 - MCF7	-0.275	4	-0.689	0.02013	0.0328	75
69	phenindione - MCF7	-0.478	2	-0.898	0.02066	0.0171	100
70	Prestwick-664 - PC3	-0.494	2	-0.898	0.02072	0.0299	100
71	cefalexin - MCF7	-0.386	3	-0.781	0.02149	0.0211	100
72	sertaconazole - MCF7	-0.485	2	-0.895	0.02173	0.0526	100
73	ivermectin - MCF7	-0.562	2	-0.894	0.02259	0.0614	100
74	staurosporine - MCF7	0.318	3	0.775	0.02293	0.044	66
75	isocarboxazid - MCF7	0.536	2	0.894	0.0232	0.013	100
76	procainamide - MCF7	-0.51	2	-0.892	0.02342	0.0461	100
77	parbendazole - MCF7	-0.524	2	-0.892	0.02356	0.0852	100
78	Prestwick-674 - PC3	-0.496	2	-0.889	0.02443	0.0307	100
79	isotretinoin - MCF7	-0.477	2	-0.889	0.02453	0.0141	100
80	thalidomide - MCF7	0.207	4	0.674	0.02475	0	50
81	mefenamic acid - MCF7	-0.472	2	-0.888	0.02491	0.0058	100
82	monorden - HL60	0.376	4	0.669	0.02668	0.0726	75
83	0225151-0000 - PC3	0.507	2	0.884	0.02752	0.006	100
84	genistein - HL60	0.361	3	0.758	0.02808	0.0798	66
85	CP-944629 - PC3	0.546	2	0.882	0.02831	0.0609	100
86	zaprinast - MCF7	-0.46	2	-0.881	0.02839	0.0115	100
87	calycanthine - MCF7	0.581	2	0.882	0.02851	0.0065	100
88	oxetacaine - PC3	0.632	2	0.879	0.02929	0.0244	100
89	monensin - PC3	0.5	2	0.877	0.03026	0.0894	100
90	moxisylyte - PC3	-0.497	2	-0.876	0.03105	0.0588	100
91	paroxetine - PC3	-0.469	2	-0.875	0.03129	0.0319	100
92	skimmianine - MCF7	-0.476	2	-0.872	0.03231	0.0258	100
93	gentamicin - MCF7	0.482	2	0.872	0.03316	0.0932	100
94	nadide - MCF7	0.519	2	0.872	0.03336	0.0246	100
95	orlistat - MCF7	0.355	3	0.742	0.03339	0.0267	66
96	CP-690334-01 - MCF7	0.239	4	0.654	0.03364	0.0904	50
97	cimetidine - MCF7	0.55	2	0.87	0.03422	0.0059	100
98	0179445-0000 - PC3	-0.397	4	-0.652	0.03453	0.0685	75
99	streptozocin - MCF7	0.501	2	0.869	0.03479	0	100
100	lomustine - MCF7	-0.453	2	-0.868	0.03489	0.1169	100
101	acetohexamide - MCF7	0.488	2	0.869	0.03493	0.013	100
102	florfenicol - MCF7	-0.464	2	-0.867	0.03501	0.0398	100
103	diclofenamide - MCF7	0.507	2	0.868	0.03539	0.0126	100
104	ergocalciferol - MCF7	-0.529	2	-0.867	0.03541	0.0073	100
105	cyproheptadine - PC3	-0.49	2	-0.866	0.03589	0.0142	100
106	bethanechol - MCF7	0.491	2	0.867	0.03599	0.0071	100
107	apomorphine - MCF7	-0.46	2	-0.866	0.03603	0.024	100
108	vincamine - PC3	-0.478	2	-0.866	0.03612	0.0422	100
109	cetirizine - MCF7	-0.505	2	-0.866	0.03626	0.0476	100
110	novobiocin - PC3	0.512	2	0.867	0.03632	0.0145	100
111	cyclic adenosine monophosphate - MCF7	0.539	2	0.866	0.03678	0.0461	100
112	neostigmine bromide - MCF7	0.474	2	0.864	0.03754	0.0966	100
113	CP-863187 - MCF7	0.535	2	0.864	0.0376	0.0701	100
114	dirithromycin - MCF7	0.518	2	0.864	0.0377	0.0135	100
115	GW-8510 - PC3	0.537	2	0.863	0.03811	0.2486	100
116	dicycloverine - MCF7	-0.609	2	-0.86	0.03929	0.1312	100
117	sodium phenylbutyrate - MCF7	0.301	3	0.727	0.03998	0.1302	66
118	nimodipine - MCF7	0.5	2	0.859	0.04014	0.1083	100
119	chrysin - MCF7	-0.523	2	-0.857	0.04056	0.0652	100
120	telenzepine - MCF7	-0.484	2	-0.857	0.04088	0.0124	100
121	hydroflumethiazide - PC3	0.489	2	0.857	0.04119	0.0633	100
122	clorgiline - MCF7	-0.446	2	-0.856	0.04181	0.0815	100
123	zoxazolamine - MCF7	-0.483	2	-0.855	0.04223	0.0299	100
124	vorinostat - HL60	0.516	3	0.722	0.0423	0.3603	66
125	wortmannin - HL60	0.424	4	0.636	0.04291	0.1097	75
126	lisuride - MCF7	0.446	2	0.852	0.044	0.1135	100
127	troglitazone - HL60	0.502	4	0.634	0.04444	0.0543	75
128	viomycin - MCF7	0.522	2	0.851	0.04446	0.0938	100
129	miconazole - MCF7	-0.459	2	-0.851	0.04463	0.0776	100
130	danazol - MCF7	-0.456	2	-0.85	0.04485	0.0204	100
131	MG-262 - PC3	-0.451	2	-0.849	0.04551	0.2295	100
132	rosiglitazone - HL60	0.432	4	0.629	0.04768	0.0286	75
133	estradiol - MCF7	-0.12	19	-0.303	0.04821	0.3171	52
134	proxymetacaine - MCF7	0.487	2	0.845	0.04829	0.019	100
135	daunorubicin - MCF7	0.382	3	0.708	0.04865	0.2039	66
136	cicloheximide - MCF7	-0.475	2	-0.843	0.04937	0.229	100
137	diprophylline - MCF7	-0.483	2	-0.843	0.04966	0.0396	100
138	semustine - PC3	-0.426	2	-0.842	0.04982	0.0986	100
139	metoclopramide - MCF7	-0.397	3	-0.709	0.0501	0.0183	100
140	oxymetazoline - PC3	0.432	2	0.842	0.05056	0.0507	100
141	ciprofloxacin - PC3	-0.464	2	-0.841	0.0507	0.0714	100
142	triflusal - MCF7	-0.432	2	-0.838	0.05239	0.0718	100
143	natamycin - MCF7	-0.49	2	-0.837	0.05283	0.0573	100
144	acenocoumarol - MCF7	0.448	2	0.837	0.05352	0.0559	100
145	5253409 - MCF7	-0.492	2	-0.836	0.05366	0.0342	100
146	mesoridazine - MCF7	-0.418	2	-0.836	0.0538	0.0722	100
147	acetazolamide - MCF7	-0.424	2	-0.834	0.05465	0.0852	100
148	theobromine - MCF7	-0.436	2	-0.832	0.05591	0.0798	100
149	pindolol - PC3	-0.418	2	-0.829	0.05734	0.0387	100
150	bendroflumethiazide - MCF7	-0.28	3	-0.695	0.05751	0.073	100
151	arecoline - MCF7	-0.482	2	-0.829	0.05762	0.1625	100
152	iopamidol - MCF7	0.404	2	0.83	0.0578	0.1737	100
153	valinomycin - MCF7	-0.451	2	-0.828	0.05839	0.1929	100
154	flutamide - PC3	-0.443	2	-0.827	0.05873	0.0629	100
155	mianserin - PC3	-0.451	2	-0.826	0.05964	0.1197	100
156	colforsin - MCF7	-0.516	2	-0.825	0.06068	0.1312	100
157	debrisoquine - MCF7	-0.434	2	-0.824	0.06098	0.0497	100
158	cobalt chloride - MCF7	-0.306	3	-0.688	0.06121	0.0472	66
159	kaempferol - MCF7	-0.458	2	-0.824	0.06133	0.0563	100
160	yohimbine - MCF7	-0.315	3	-0.686	0.06229	0.0442	66
161	lorglumide - MCF7	-0.287	3	-0.686	0.06235	0.1798	66
162	calcium folinate - MCF7	0.539	2	0.824	0.06239	0.1351	100
163	bromopride - MCF7	-0.267	3	-0.686	0.06258	0.0387	66
164	pregnenolone - MCF7	-0.505	2	-0.821	0.06336	0.1053	100
165	ondansetron - MCF7	0.408	2	0.818	0.067	0.0814	100
166	santonin - MCF7	-0.525	2	-0.816	0.06754	0.0549	100
167	acebutolol - PC3	0.395	2	0.814	0.06996	0.0629	100
168	isoniazid - MCF7	0.534	2	0.814	0.07008	0.025	100
169	6-bromoindirubin-3'-oxime - PC3	0.276	4	0.594	0.07122	0.1892	75
170	mepyramine - MCF7	-0.473	2	-0.811	0.07128	0.0857	100
171	chlorphenamine - MCF7	0.359	2	0.812	0.07145	0.0638	100
172	dexamethasone - PC3	0.406	2	0.812	0.07173	0.2167	100
173	serotonin - MCF7	-0.24	3	-0.67	0.07219	0.076	66
174	hydrastinine - PC3	0.38	2	0.811	0.07245	0.066	100
175	0297417-0002B - MCF7	-0.392	2	-0.808	0.07269	0.2222	100
176	lomefloxacin - PC3	0.404	2	0.81	0.07338	0.0611	100
177	estriol - MCF7	-0.454	2	-0.807	0.0735	0.0994	100
178	memantine - MCF7	0.418	2	0.809	0.07354	0.1188	100
179	clofazimine - MCF7	-0.3	3	-0.668	0.07355	0.259	66
180	fluorometholone - MCF7	-0.436	2	-0.807	0.07404	0.0692	100
181	aminophenazone - MCF7	-0.558	2	-0.806	0.0741	0.108	100
182	sulfacetamide - PC3	0.369	2	0.808	0.07481	0.097	100
183	lycorine - MCF7	-0.59	3	-0.665	0.07481	0.2138	66
184	clozapine - HL60	0.311	4	0.589	0.0752	0.1582	75
185	etanidazole - MCF7	0.407	2	0.807	0.07533	0.0229	100
186	citalopram - PC3	0.419	2	0.806	0.07601	0.071	100
187	5255229 - MCF7	-0.528	2	-0.803	0.07636	0.0328	100
188	Prestwick-1080 - MCF7	-0.461	2	-0.802	0.07672	0.0769	100
189	PHA-00851261E - MCF7	0.38	4	0.587	0.07699	0.1258	75
190	moroxydine - PC3	-0.514	2	-0.802	0.07716	0.0745	100
191	hydroxyzine - PC3	0.377	2	0.805	0.07768	0.1006	100
192	lanatoside C - MCF7	-0.487	3	-0.659	0.07858	0.2043	66
193	etamsylate - MCF7	-0.407	2	-0.8	0.07859	0.0749	100
194	fluocinonide - PC3	-0.396	2	-0.8	0.07873	0.1006	100
195	flunixin - PC3	-0.477	2	-0.798	0.07951	0.0781	100
196	iproniazid - PC3	0.436	2	0.802	0.07953	0.125	100
197	glycopyrronium bromide - PC3	-0.465	2	-0.797	0.08034	0.0779	100
198	lomustine - PC3	0.188	2	0.8	0.08086	0.2139	50
199	5155877 - PC3	-0.379	2	-0.796	0.0811	0.1259	100
200	benzonatate - MCF7	-0.423	2	-0.796	0.08153	0.0382	100
201	medrysone - PC3	-0.405	2	-0.796	0.08169	0.18	100
202	talampicillin - MCF7	-0.453	2	-0.795	0.08203	0.0925	100
203	meteneprost - PC3	-0.425	2	-0.793	0.08338	0.2652	100
204	resveratrol - PC3	0.263	2	0.796	0.08376	0.2819	50
205	boldine - MCF7	-0.449	2	-0.793	0.08388	0.0367	100
206	levodopa - PC3	-0.452	2	-0.792	0.0842	0.1111	100
207	alcuronium chloride - MCF7	-0.415	2	-0.79	0.08601	0.0509	100
208	tinidazole - MCF7	-0.266	3	-0.649	0.08625	0.121	66
209	piperacetazine - MCF7	0.411	2	0.792	0.0867	0.0988	50
210	nifenazone - PC3	0.175	2	0.791	0.08766	0.1046	50
211	naloxone - MCF7	0.318	3	0.648	0.08819	0.0662	66
212	tracazolate - MCF7	-0.412	2	-0.787	0.08859	0.0645	100
213	amprolium - MCF7	-0.391	2	-0.786	0.08959	0.1395	100
214	depudecin - MCF7	0.299	2	0.789	0.08969	0.0688	50
215	(+/-)-catechin - MCF7	-0.405	2	-0.786	0.09002	0.0659	100
216	colecalciferol - MCF7	-0.455	2	-0.784	0.09155	0.1294	100
217	nitrendipine - MCF7	-0.201	3	-0.643	0.09188	0.0755	66
218	carbamazepine - PC3	-0.418	2	-0.783	0.09227	0.0419	100
219	nefopam - MCF7	-0.347	3	-0.642	0.0933	0.0909	66
220	metanephrine - MCF7	-0.458	2	-0.782	0.09372	0.0811	100
221	dextromethorphan - MCF7	-0.42	2	-0.781	0.09454	0.0563	100
222	CP-690334-01 - PC3	-0.284	4	-0.571	0.09461	0.2971	75
223	3-nitropropionic acid - PC3	-0.425	2	-0.78	0.09527	0.107	100
224	mycophenolic acid - MCF7	0.386	2	0.782	0.09575	0.3014	50
225	erastin - PC3	0.231	2	0.781	0.09607	0.1629	50
226	molindone - MCF7	-0.363	2	-0.778	0.09706	0.1556	100
227	16,16-dimethylprostaglandin E2 - PC3	-0.363	2	-0.777	0.098	0.1825	100
228	0173570-0000 - MCF7	-0.424	2	-0.776	0.09919	0.1348	100
229	cefsulodin - MCF7	-0.394	2	-0.775	0.09947	0.1086	100
230	N-acetylmuramic acid - MCF7	-0.446	2	-0.773	0.10171	0.0549	100
231	oxybenzone - MCF7	-0.421	2	-0.772	0.10271	0.1293	100
232	triamterene - MCF7	-0.483	2	-0.772	0.10299	0.0556	100
233	halofantrine - MCF7	0.246	2	0.773	0.10356	0.0947	50
234	chlorcyclizine - PC3	-0.378	2	-0.771	0.10366	0.1307	100
235	fusidic acid - MCF7	-0.38	2	-0.77	0.10442	0.0736	100
236	Prestwick-1084 - MCF7	-0.354	2	-0.769	0.10497	0.2129	100
237	raloxifene - MCF7	0.341	3	0.63	0.10516	0.1317	66
238	7-aminocephalosporanic acid - MCF7	0.234	2	0.771	0.10529	0.0956	50
239	trimetazidine - MCF7	-0.457	2	-0.767	0.10656	0.1872	100
240	gabapentin - MCF7	-0.416	2	-0.767	0.10698	0.1118	100
241	withaferin A - MCF7	-0.465	2	-0.765	0.10827	0.2927	100
242	valinomycin - PC3	-0.458	2	-0.764	0.10897	0.1395	100
243	tropicamide - PC3	-0.369	2	-0.763	0.10979	0.0667	100
244	luteolin - MCF7	-0.398	2	-0.763	0.10989	0.2083	100
245	metrizamide - MCF7	-0.35	2	-0.763	0.11028	0.1447	100
246	ricinine - MCF7	-0.396	2	-0.762	0.11104	0.127	100
247	ornidazole - MCF7	-0.381	2	-0.762	0.11154	0.1229	100
248	merbromin - MCF7	0.288	2	0.764	0.11233	0.1809	50
249	doxylamine - PC3	-0.43	2	-0.759	0.11416	0.15	100
250	miconazole - PC3	-0.409	2	-0.758	0.11529	0.1119	100
251	oxybutynin - MCF7	-0.438	2	-0.756	0.11752	0.1575	100
252	etynodiol - MCF7	0.217	2	0.758	0.11778	0.1312	50
253	sulfadimethoxine - PC3	0.188	2	0.757	0.11847	0.1163	50
254	benzylpenicillin - MCF7	-0.397	2	-0.755	0.11861	0.118	100
255	quipazine - MCF7	0.247	2	0.757	0.11879	0.1264	50
256	labetalol - MCF7	0.281	2	0.756	0.11933	0.0833	50
257	4-hydroxyphenazone - MCF7	-0.399	2	-0.754	0.11977	0.1156	100
258	bucladesine - MCF7	-0.258	4	-0.548	0.1198	0.118	50
259	gramine - MCF7	-0.395	2	-0.754	0.12	0.1838	100
260	solanine - MCF7	-0.44	2	-0.754	0.1202	0.0976	100
261	acetylsalicylic acid - PC3	0.215	2	0.755	0.12024	0.084	50
262	lidocaine - PC3	0.236	2	0.754	0.12142	0.1867	50
263	netilmicin - MCF7	0.203	2	0.753	0.12201	0.0655	50
264	prednicarbate - MCF7	0.322	2	0.752	0.12307	0.0838	50
265	amodiaquine - MCF7	-0.354	2	-0.75	0.12329	0.1133	100
266	promethazine - MCF7	0.283	2	0.751	0.12372	0.2083	50
267	hydroxyzine - MCF7	-0.369	2	-0.748	0.12539	0.0659	100
268	ethotoin - MCF7	-0.361	3	-0.612	0.12557	0.2892	66
269	oxybuprocaine - MCF7	-0.354	2	-0.747	0.12651	0.1012	100
270	azathioprine - PC3	-0.354	2	-0.747	0.12684	0.1364	100
271	levonorgestrel - PC3	-0.422	2	-0.746	0.1276	0.1484	100
272	iproniazid - MCF7	0.298	2	0.747	0.12786	0.2012	50
273	pioglitazone - PC3	-0.293	5	-0.487	0.12805	0.4969	60
274	clemastine - MCF7	0.248	2	0.746	0.12808	0.19	50
275	galantamine - MCF7	-0.346	2	-0.745	0.12865	0.2694	100
276	tetrandrine - MCF7	0.287	2	0.745	0.13001	0.1753	50
277	SC-19220 - PC3	0.161	2	0.744	0.13086	0.1557	50
278	rotenone - MCF7	-0.388	2	-0.743	0.1309	0.1606	100
279	dydrogesterone - MCF7	-0.378	2	-0.742	0.1314	0.0915	100
280	chloropyramine - MCF7	-0.388	2	-0.741	0.13323	0.1801	100
281	isoxicam - MCF7	-0.338	2	-0.74	0.13378	0.22	100
282	lymecycline - MCF7	0.204	2	0.741	0.1338	0.1181	50
283	calcium folinate - PC3	-0.421	2	-0.739	0.13464	0.1467	100
284	pivmecillinam - MCF7	0.165	2	0.739	0.13563	0.2143	50
285	prednisone - MCF7	-0.333	2	-0.738	0.13623	0.071	100
286	rifabutin - MCF7	0.238	2	0.738	0.13696	0.2606	50
287	spiradoline - PC3	-0.358	2	-0.737	0.13706	0.146	100
288	mebhydrolin - MCF7	0.285	2	0.736	0.13851	0.1731	50
289	genistein - PC3	0.351	3	0.602	0.14019	0.1745	66
290	chlorpromazine - HL60	-0.214	4	-0.531	0.14033	0.125	75
291	PHA-00846566E - PC3	0.184	2	0.734	0.1405	0.137	50
292	nitrofurantoin - PC3	-0.348	2	-0.731	0.14348	0.1177	100
293	phenoxybenzamine - MCF7	-0.347	3	-0.598	0.14396	0.4495	66
294	hydrochlorothiazide - PC3	-0.321	2	-0.729	0.14557	0.1543	100
295	benzamil - MCF7	-0.367	3	-0.596	0.14712	0.1511	66
296	methylergometrine - MCF7	-0.371	2	-0.727	0.14812	0.1547	100
297	dl-alpha tocopherol - MCF7	-0.346	2	-0.727	0.14824	0.0609	100
298	pyrantel - PC3	-0.361	2	-0.727	0.14836	0.2775	100
299	benzthiazide - MCF7	-0.358	2	-0.726	0.14889	0.2925	100
300	remoxipride - MCF7	-0.395	2	-0.726	0.14931	0.2529	100
301	oxprenolol - MCF7	0.31	2	0.726	0.14941	0.197	50
302	alvespimycin - HL60	-0.28	3	-0.594	0.15007	0.1929	66
303	PNU-0293363 - PC3	0.245	2	0.725	0.15072	0.1351	50
304	metamizole sodium - PC3	-0.38	2	-0.724	0.15168	0.3212	100
305	solasodine - PC3	-0.342	2	-0.724	0.15195	0.2663	100
306	difenidol - MCF7	0.311	2	0.723	0.15289	0.2595	50
307	merbromin - PC3	-0.311	2	-0.722	0.15335	0.218	100
308	3-acetamidocoumarin - MCF7	-0.311	2	-0.722	0.1536	0.4797	100
309	nitrofurantoin - MCF7	0.301	2	0.722	0.15424	0.1798	50
310	cyproterone - MCF7	-0.436	2	-0.719	0.1574	0.2995	100
311	alpha-estradiol - MCF7	-0.256	9	-0.357	0.15794	0.5562	55
312	vitexin - MCF7	-0.303	2	-0.718	0.15859	0.2374	100
313	15-delta prostaglandin J2 - HL60	0.19	3	0.588	0.1593	0.5407	66
314	minocycline - MCF7	-0.285	3	-0.587	0.1607	0.196	66
315	eldeline - PC3	-0.327	2	-0.715	0.16164	0.2969	100
316	indometacin - MCF7	-0.327	4	-0.513	0.16613	0.2061	75
317	adrenosterone - MCF7	-0.409	2	-0.71	0.16754	0.1812	100
318	GW-8510 - MCF7	0.396	2	0.71	0.16826	0.4583	50
319	pivampicillin - MCF7	-0.45	2	-0.71	0.1684	0.2299	100
320	lisuride - PC3	0.203	2	0.709	0.1685	0.2056	50
321	mepenzolate bromide - PC3	-0.343	2	-0.708	0.17023	0.1272	100
322	dilazep - MCF7	0.375	2	0.708	0.1709	0.1786	50
323	sulfaguanidine - PC3	-0.362	2	-0.707	0.1715	0.2576	100
324	thiamine - MCF7	0.392	2	0.706	0.17311	0.1846	50
325	indometacin - PC3	-0.283	2	-0.705	0.17337	0.2174	100
326	fulvestrant - HL60	0.206	6	0.422	0.17359	0.2834	50
327	SR-95639A - MCF7	-0.342	2	-0.705	0.17408	0.125	100
328	diflorasone - MCF7	0.27	2	0.703	0.17571	0.2236	50
329	corynanthine - MCF7	-0.381	2	-0.703	0.17597	0.25	100
330	Prestwick-1100 - PC3	-0.282	2	-0.703	0.17679	0.1258	100
331	dihydrostreptomycin - PC3	-0.29	2	-0.701	0.1785	0.2289	100
332	guaifenesin - PC3	-0.339	2	-0.7	0.17989	0.3116	100
333	dantrolene - PC3	0.347	2	0.699	0.18035	0.241	50
334	troleandomycin - PC3	-0.366	2	-0.698	0.182	0.1718	100
335	picotamide - PC3	-0.258	2	-0.698	0.18213	0.1838	100
336	16-phenyltetranorprostaglandin E2 - MCF7	-0.315	2	-0.698	0.18239	0.2281	100
337	gossypol - MCF7	-0.219	3	-0.572	0.18388	0.3192	66
338	homosalate - PC3	0.152	2	0.695	0.18506	0.078	50
339	levcycloserine - MCF7	-0.264	2	-0.695	0.18579	0.1747	50
340	atropine oxide - PC3	-0.259	2	-0.695	0.18595	0.2842	50
341	trifluridine - MCF7	0.344	2	0.693	0.1876	0.2989	50
342	lomefloxacin - MCF7	-0.321	3	-0.569	0.18947	0.1398	66
343	zidovudine - MCF7	-0.202	2	-0.691	0.19064	0.1724	50
344	meprylcaine - MCF7	-0.211	2	-0.69	0.19196	0.1989	50
345	nialamide - MCF7	-0.217	2	-0.689	0.19257	0.2242	50
346	naproxen - MCF7	0.289	4	0.494	0.19286	0.5309	50
347	salsolinol - MCF7	0.265	2	0.689	0.19319	0.1429	50
348	2,6-dimethylpiperidine - MCF7	-0.382	3	-0.567	0.19331	0.1895	66
349	pentetrazol - MCF7	-0.228	2	-0.687	0.19482	0.2316	50
350	methoxsalen - MCF7	-0.218	2	-0.687	0.19577	0.1161	50
351	bromocriptine - PC3	0.226	2	0.686	0.19687	0.1915	50
352	mimosine - MCF7	-0.221	2	-0.686	0.19705	0.2041	50
353	erastin - MCF7	0.303	2	0.686	0.19713	0.3129	50
354	meptazinol - MCF7	-0.234	2	-0.685	0.1977	0.3023	50
355	oxantel - MCF7	-0.179	2	-0.685	0.19854	0.1471	50
356	SC-560 - MCF7	-0.327	2	-0.684	0.19866	0.2486	50
357	terguride - HL60	0.202	2	0.684	0.19895	0.036	50
358	sulindac - MCF7	-0.202	4	-0.491	0.2003	0.2444	50
359	suprofen - MCF7	-0.235	2	-0.682	0.2016	0.2011	50
360	lactobionic acid - MCF7	-0.166	2	-0.681	0.20283	0.1257	50
361	levamisole - MCF7	-0.15	2	-0.681	0.20321	0.2293	50
362	lidocaine - MCF7	-0.121	2	-0.681	0.20335	0.2621	50
363	propranolol - MCF7	-0.27	2	-0.679	0.20583	0.1235	50
364	piromidic acid - MCF7	-0.26	2	-0.678	0.20623	0.3764	50
365	5279552 - MCF7	-0.214	2	-0.678	0.20647	0.256	50
366	kinetin - MCF7	-0.217	2	-0.678	0.20683	0.1634	50
367	cefixime - MCF7	-0.276	2	-0.678	0.20711	0.1917	50
368	beta-escin - MCF7	-0.327	3	-0.559	0.20826	0.2378	66
369	minoxidil - PC3	-0.267	2	-0.677	0.20882	0.2629	50
370	flecainide - PC3	-0.244	2	-0.677	0.20911	0.063	50
371	metformin - PC3	0.283	2	0.675	0.21013	0.3214	50
372	cycloserine - MCF7	0.313	2	0.675	0.21058	0.3529	50
373	5155877 - MCF7	-0.238	2	-0.676	0.2107	0.2857	50
374	sulfathiazole - PC3	-0.142	2	-0.675	0.21136	0.3539	50
375	benfotiamine - MCF7	0.356	3	0.556	0.21266	0.1887	66
376	dantrolene - MCF7	0.236	3	0.556	0.2136	0.2342	66
377	triamterene - PC3	0.26	2	0.672	0.21542	0.3448	50
378	ethoxyquin - MCF7	0.172	2	0.671	0.21655	0.1722	50
379	clorsulon - MCF7	-0.246	2	-0.671	0.21744	0.4467	50
380	testosterone - MCF7	-0.328	3	-0.552	0.21955	0.3226	66
381	acacetin - MCF7	-0.308	3	-0.552	0.22013	0.1742	66
382	spiradoline - MCF7	-0.156	2	-0.668	0.22035	0.2778	50
383	cinchonine - MCF7	-0.208	2	-0.668	0.22047	0.3141	50
384	brompheniramine - MCF7	0.334	2	0.665	0.22383	0.0577	50
385	thalidomide - PC3	0.221	2	0.664	0.22566	0.3545	50
386	disopyramide - MCF7	0.267	2	0.663	0.22675	0.3307	50
387	mephenytoin - MCF7	0.267	2	0.663	0.22717	0.1705	50
388	isradipine - MCF7	-0.204	2	-0.663	0.22838	0.1729	50
389	cefoxitin - MCF7	0.213	2	0.662	0.22903	0.1988	50
390	estropipate - MCF7	-0.214	2	-0.662	0.22977	0.2465	50
391	sulfaguanidine - MCF7	-0.235	2	-0.66	0.23232	0.2529	50
392	levonorgestrel - MCF7	-0.347	3	-0.545	0.23323	0.3613	66
393	vidarabine - MCF7	0.259	2	0.658	0.2343	0.2667	50
394	5211181 - MCF7	-0.165	2	-0.658	0.23488	0.1556	50
395	carmustine - MCF7	-0.176	2	-0.657	0.23579	0.3014	50
396	oxetacaine - MCF7	-0.232	2	-0.657	0.23649	0.3206	50
397	norfloxacin - MCF7	-0.224	2	-0.655	0.2381	0.1803	50
398	bromopride - PC3	-0.176	2	-0.655	0.23842	0.1818	50
399	sotalol - MCF7	-0.152	2	-0.654	0.24015	0.1732	50
400	naringin - MCF7	-0.164	2	-0.653	0.24138	0.2768	50
401	aciclovir - MCF7	0.222	3	0.541	0.24239	0.3546	66
402	nialamide - PC3	-0.208	2	-0.652	0.24301	0.4195	50
403	bisoprolol - MCF7	-0.205	2	-0.652	0.24327	0.2727	50
404	flutamide - MCF7	-0.164	2	-0.651	0.2444	0.2449	50
405	aminophenazone - PC3	0.162	2	0.65	0.24488	0.141	50
406	ifosfamide - MCF7	-0.219	2	-0.65	0.24589	0.1579	50
407	suramin sodium - PC3	0.274	2	0.649	0.24623	0.4535	50
408	gliquidone - MCF7	-0.139	2	-0.649	0.24635	0.1916	50
409	rosiglitazone - PC3	-0.309	3	-0.538	0.2485	0.4847	66
410	metampicillin - PC3	-0.213	2	-0.647	0.25011	0.4488	50
411	alvespimycin - MCF7	-0.263	7	-0.363	0.25049	0.5469	57
412	picrotoxinin - MCF7	-0.126	2	-0.646	0.25122	0.1861	50
413	0316684-0000 - MCF7	0.288	2	0.645	0.25182	0.2361	50
414	oxamniquine - MCF7	-0.207	2	-0.646	0.25206	0.2822	50
415	nordihydroguaiaretic acid - MCF7	0.179	8	0.338	0.25435	0.5053	50
416	minaprine - MCF7	-0.21	2	-0.643	0.25617	0.2865	50
417	phenelzine - MCF7	-0.309	3	-0.534	0.25689	0.2573	66
418	doxorubicin - MCF7	0.411	2	0.641	0.2576	0.5102	50
419	iopanoic acid - MCF7	-0.16	2	-0.641	0.25959	0.3989	50
420	tubocurarine chloride - MCF7	-0.178	2	-0.64	0.26013	0.1687	50
421	isoxsuprine - PC3	-0.148	2	-0.64	0.26126	0.2808	50
422	nocodazole - MCF7	-0.373	3	-0.531	0.26142	0.2971	66
423	pilocarpine - MCF7	-0.23	2	-0.639	0.26234	0.4605	50
424	indapamide - MCF7	0.174	3	0.531	0.26242	0.2393	66
425	dexpanthenol - MCF7	0.218	2	0.636	0.26472	0.3831	50
426	mafenide - PC3	-0.245	2	-0.636	0.2655	0.1337	50
427	salbutamol - MCF7	-0.194	2	-0.636	0.26582	0.1795	50
428	sulfamethoxazole - MCF7	0.354	2	0.635	0.26592	0.1077	50
429	vinblastine - MCF7	-0.188	2	-0.636	0.26669	0.3706	50
430	etodolac - MCF7	-0.256	2	-0.635	0.26741	0.3216	50
431	naloxone - PC3	-0.134	2	-0.635	0.26772	0.5095	50
432	sitosterol - MCF7	-0.252	2	-0.635	0.26798	0.3979	50
433	antimycin A - PC3	0.237	2	0.633	0.26933	0.3684	50
434	isocarboxazid - PC3	-0.224	2	-0.634	0.26993	0.2252	50
435	mebeverine - MCF7	-0.165	2	-0.633	0.27079	0.1883	50
436	sulfachlorpyridazine - MCF7	-0.232	2	-0.631	0.27391	0.3021	50
437	conessine - MCF7	0.344	2	0.629	0.27572	0.0839	50
438	ioversol - MCF7	-0.222	2	-0.629	0.27691	0.2324	50
439	pyrimethamine - MCF7	-0.167	2	-0.628	0.27868	0.2297	50
440	tetraethylenepentamine - MCF7	0.229	3	0.524	0.27918	0.2313	66
441	morantel - MCF7	0.271	2	0.626	0.28017	0.3426	50
442	cinchocaine - PC3	0.356	2	0.624	0.28391	0.3243	50
443	sulfadiazine - PC3	-0.213	2	-0.623	0.28596	0.199	50
444	bupivacaine - MCF7	0.202	2	0.623	0.28602	0.1576	50
445	foliosidine - PC3	-0.279	2	-0.623	0.28695	0.1864	50
446	dinoprost - MCF7	-0.191	2	-0.622	0.28834	0.2436	50
447	carcinine - MCF7	0.218	2	0.62	0.28975	0.093	50
448	propantheline bromide - MCF7	-0.229	2	-0.621	0.28997	0.2486	50
449	sulfathiazole - MCF7	-0.218	2	-0.62	0.29184	0.2531	50
450	estradiol - HL60	0.177	8	0.326	0.29246	0.7541	50
451	tacrine - MCF7	-0.3	2	-0.619	0.29252	0.2	50
452	terguride - PC3	0.171	2	0.618	0.29307	0.3684	50
453	tetrahydroalstonine - MCF7	-0.207	2	-0.619	0.29309	0.1353	50
454	fenofibrate - MCF7	-0.21	2	-0.618	0.29347	0.3861	50
455	nafcillin - MCF7	-0.193	2	-0.617	0.29556	0.3202	50
456	BCB000039 - PC3	0.241	2	0.616	0.29633	0.1575	50
457	dihydroergocristine - MCF7	0.215	2	0.615	0.29784	0.6077	50
458	H-89 - PC3	0.207	2	0.615	0.29832	0.2246	50
459	dizocilpine - PC3	0.26	2	0.613	0.30136	0.1834	50
460	dinoprostone - MCF7	-0.14	2	-0.613	0.30148	0.193	50
461	3-nitropropionic acid - MCF7	0.187	2	0.611	0.30365	0.3172	50
462	moroxydine - MCF7	-0.183	2	-0.612	0.30385	0.3287	50
463	carbamazepine - MCF7	-0.184	5	-0.401	0.30532	0.5031	60
464	mifepristone - MCF7	0.241	2	0.61	0.30544	0.2722	50
465	naltrexone - MCF7	-0.215	2	-0.611	0.30586	0.3165	50
466	ethoxyquin - PC3	-0.198	2	-0.609	0.30731	0.2752	50
467	pepstatin - MCF7	-0.17	2	-0.608	0.30975	0.1761	50
468	PF-00539758-00 - PC3	0.197	2	0.607	0.31031	0.3979	50
469	cefuroxime - MCF7	-0.217	2	-0.606	0.31393	0.2112	50
470	harmaline - MCF7	-0.195	2	-0.603	0.31727	0.2035	50
471	fusaric acid - MCF7	-0.255	2	-0.602	0.31904	0.4821	50
472	tiratricol - MCF7	-0.172	2	-0.601	0.32111	0.3247	50
473	chlormezanone - MCF7	0.255	2	0.6	0.32232	0.1543	50
474	mafenide - MCF7	-0.197	2	-0.6	0.32331	0.3916	50
475	naproxen - HL60	0.336	2	0.598	0.32528	0.4365	50
476	azlocillin - MCF7	-0.21	2	-0.598	0.3257	0.2988	50
477	thiamphenicol - PC3	0.231	2	0.597	0.3258	0.7213	50
478	oxyphenbutazone - MCF7	-0.292	2	-0.597	0.32836	0.3082	50
479	nifedipine - PC3	-0.157	2	-0.596	0.3293	0.3974	50
480	dexibuprofen - MCF7	-0.22	2	-0.592	0.33465	0.2781	50
481	N-acetyl-L-leucine - MCF7	-0.225	2	-0.592	0.33488	0.514	50
482	meclofenoxate - PC3	-0.228	2	-0.591	0.33757	0.5169	50
483	todralazine - MCF7	-0.278	2	-0.59	0.33846	0.4177	50
484	acetylsalicylsalicylic acid - MCF7	-0.244	2	-0.589	0.33958	0.5078	50
485	isoniazid - PC3	-0.202	2	-0.589	0.34081	0.4304	50
486	procaine - PC3	-0.242	2	-0.588	0.34105	0.5588	50
487	pyrazinamide - MCF7	-0.211	2	-0.588	0.3422	0.5082	50
488	denatonium benzoate - MCF7	0.24	2	0.587	0.3424	0.2848	50
489	heptaminol - PC3	-0.139	2	-0.586	0.34516	0.3986	50
490	harmine - MCF7	-0.192	2	-0.585	0.34687	0.7	50
491	metaraminol - PC3	-0.171	2	-0.584	0.34767	0.5667	50
492	lobeline - MCF7	0.283	2	0.583	0.34826	0.125	50
493	piperine - MCF7	-0.198	2	-0.584	0.34842	0.2442	50
494	dobutamine - MCF7	-0.241	2	-0.583	0.34966	0.3988	50
495	cisapride - MCF7	0.218	2	0.582	0.34983	0.3136	50
496	melatonin - MCF7	-0.166	2	-0.583	0.34989	0.4514	50
497	metamizole sodium - MCF7	0.149	3	0.491	0.35204	0.3359	66
498	lincomycin - MCF7	0.202	2	0.581	0.35262	0.192	50
499	tetryzoline - MCF7	-0.127	2	-0.581	0.35393	0.1939	50
500	cytisine - MCF7	0.228	2	0.58	0.35409	0.2174	50
501	ionomycin - MCF7	0.353	3	0.49	0.35466	0.5684	66
502	nifurtimox - MCF7	-0.199	2	-0.58	0.3558	0.3762	50
503	amoxicillin - MCF7	-0.219	2	-0.579	0.35648	0.4351	50
504	diazoxide - MCF7	-0.193	2	-0.579	0.35683	0.4362	50
505	L-methionine sulfoximine - MCF7	-0.183	2	-0.579	0.35751	0.3218	50
506	glycocholic acid - MCF7	-0.155	2	-0.578	0.35771	0.3354	50
507	6-azathymine - MCF7	-0.19	2	-0.577	0.36023	0.5739	50
508	cefaclor - MCF7	-0.16	2	-0.576	0.3625	0.637	50
509	ranitidine - PC3	-0.159	2	-0.575	0.36353	0.6878	50
510	diclofenac - PC3	-0.223	2	-0.575	0.36405	0.5371	50
511	Prestwick-860 - MCF7	0.263	2	0.573	0.36516	0.4428	50
512	clenbuterol - MCF7	0.221	3	0.486	0.36552	0.3141	66
513	salbutamol - PC3	-0.147	2	-0.572	0.36743	0.4326	50
514	naringenin - MCF7	-0.171	2	-0.572	0.36785	0.6202	50
515	hydroquinine - MCF7	0.216	2	0.571	0.36813	0.4438	50
516	pentamidine - MCF7	-0.305	3	-0.484	0.36974	0.3988	66
517	betulin - MCF7	0.242	2	0.568	0.37425	0.2095	50
518	tranexamic acid - MCF7	-0.291	2	-0.568	0.37429	0.531	50
519	nabumetone - MCF7	-0.22	2	-0.568	0.37455	0.3172	50
520	sulfadiazine - MCF7	0.26	2	0.567	0.37534	0.1641	50
521	hymecromone - MCF7	-0.16	2	-0.568	0.37546	0.2621	50
522	triamcinolone - PC3	-0.203	2	-0.567	0.37608	0.3018	50
523	cinoxacin - MCF7	-0.231	2	-0.567	0.37685	0.3558	50
524	methazolamide - MCF7	-0.232	2	-0.567	0.37777	0.426	50
525	halcinonide - PC3	0.183	2	0.565	0.37795	0.3088	50
526	hexamethonium bromide - MCF7	-0.296	2	-0.565	0.38025	0.6462	50
527	glimepiride - MCF7	-0.168	2	-0.563	0.3833	0.2161	50
528	copper sulfate - MCF7	-0.174	2	-0.563	0.38357	0.2869	50
529	maprotiline - MCF7	0.26	2	0.562	0.38473	0.768	50
530	demeclocycline - MCF7	0.181	3	0.476	0.38981	0.3758	66
531	cefotaxime - MCF7	0.239	2	0.558	0.38982	0.1701	50
532	Gly-His-Lys - PC3	-0.106	2	-0.559	0.39081	0.4672	50
533	tolbutamide - PC3	0.298	2	0.556	0.39346	0.2313	50
534	acemetacin - MCF7	0.189	2	0.555	0.39471	0.2857	50
535	nordihydroguaiaretic acid - HL60	-0.295	3	-0.474	0.39634	0.404	66
536	chlorcyclizine - MCF7	-0.316	3	-0.473	0.39909	0.2088	66
537	diprophylline - PC3	-0.158	2	-0.553	0.40033	0.4261	50
538	captopril - MCF7	0.189	2	0.552	0.40113	0.6078	50
539	loperamide - PC3	-0.3	2	-0.552	0.40117	0.3846	50
540	aciclovir - PC3	-0.234	2	-0.552	0.40175	0.4638	50
541	harmalol - MCF7	-0.289	2	-0.551	0.40381	0.3371	50
542	riboflavin - MCF7	-0.28	2	-0.551	0.40463	0.6167	50
543	epitiostanol - MCF7	0.199	2	0.549	0.40592	0.5897	50
544	diphemanil metilsulfate - PC3	-0.215	2	-0.55	0.40638	0.4049	50
545	cloperastine - MCF7	-0.303	3	-0.47	0.40668	0.4412	66
546	Prestwick-1085 - MCF7	-0.266	2	-0.549	0.40672	0.5723	50
547	succinylsulfathiazole - MCF7	-0.225	2	-0.549	0.40797	0.2345	50
548	velnacrine - MCF7	-0.298	2	-0.547	0.41081	0.3054	50
549	thiethylperazine - MCF7	0.255	2	0.546	0.41087	0.3743	50
550	glycopyrronium bromide - MCF7	-0.174	2	-0.546	0.4127	0.4194	50
551	0179445-0000 - MCF7	-0.246	4	-0.407	0.4131	0.5106	50
552	ketoprofen - PC3	-0.163	2	-0.545	0.41393	0.3143	50
553	R-atenolol - MCF7	-0.183	2	-0.543	0.41745	0.2242	50
554	famprofazone - MCF7	-0.259	3	-0.465	0.41773	0.425	66
555	loracarbef - MCF7	-0.225	2	-0.543	0.41841	0.4907	50
556	kawain - MCF7	0.317	2	0.541	0.41984	0.3591	50
557	chlorambucil - MCF7	-0.198	2	-0.541	0.42129	0.3617	50
558	probucol - MCF7	-0.195	4	-0.404	0.42332	0.3946	50
559	salsolidin - MCF7	-0.199	2	-0.54	0.42409	0.5235	50
560	dehydrocholic acid - PC3	0.21	2	0.539	0.42429	0.4748	50
561	metanephrine - PC3	-0.219	2	-0.539	0.42566	0.4882	50
562	bumetanide - MCF7	0.319	2	0.537	0.42872	0.6872	50
563	CP-944629 - MCF7	0.335	2	0.536	0.42998	0.3728	50
564	dicycloverine - PC3	-0.318	2	-0.536	0.43101	0.34	50
565	nimesulide - MCF7	-0.226	2	-0.535	0.43177	0.407	50
566	propofol - MCF7	-0.156	2	-0.535	0.43203	0.288	50
567	lysergol - MCF7	-0.192	2	-0.535	0.43226	0.4941	50
568	pyridoxine - MCF7	-0.193	2	-0.534	0.43348	0.8448	50
569	prilocaine - PC3	-0.229	2	-0.533	0.43515	0.3352	50
570	betahistine - MCF7	-0.208	2	-0.532	0.43686	0.7207	50
571	atractyloside - PC3	-0.222	2	-0.532	0.43745	0.3913	50
572	clebopride - MCF7	-0.212	2	-0.531	0.43992	0.4818	50
573	0175029-0000 - PC3	0.074	4	0.397	0.43993	0.7643	50
574	Prestwick-920 - MCF7	0.237	2	0.53	0.44193	0.4785	50
575	kawain - PC3	0.223	2	0.529	0.44248	0.3916	50
576	carisoprodol - MCF7	-0.153	2	-0.529	0.44348	0.3659	50
577	azacitidine - MCF7	-0.247	2	-0.528	0.44513	0.5455	50
578	glibenclamide - MCF7	-0.18	2	-0.527	0.4461	0.7306	50
579	probenecid - MCF7	-0.146	2	-0.527	0.44632	0.4194	50
580	dacarbazine - MCF7	-0.271	2	-0.527	0.4467	0.8528	50
581	anabasine - MCF7	0.24	2	0.527	0.44737	0.4067	50
582	apomorphine - PC3	-0.25	2	-0.527	0.44755	0.4663	50
583	ursolic acid - PC3	0.172	2	0.525	0.44946	0.3143	50
584	pirenzepine - MCF7	-0.14	2	-0.525	0.4502	0.506	50
585	flumetasone - PC3	-0.254	2	-0.523	0.45395	0.5882	50
586	metaraminol - MCF7	0.404	2	0.523	0.45405	0.2324	50
587	dienestrol - MCF7	-0.143	2	-0.523	0.45437	0.4127	50
588	5248896 - MCF7	-0.229	2	-0.522	0.45531	0.6974	50
589	NS-398 - MCF7	0.327	2	0.522	0.45539	0.4306	50
590	butirosin - MCF7	-0.271	2	-0.521	0.45747	0.3706	50
591	midodrine - MCF7	0.275	2	0.521	0.45849	0.485	50
592	cefazolin - PC3	-0.162	2	-0.52	0.45849	0.5989	50
593	procyclidine - MCF7	-0.224	2	-0.52	0.45942	0.7202	50
594	15-delta prostaglandin J2 - PC3	-0.292	3	-0.449	0.46032	0.6644	66
595	nordihydroguaiaretic acid - ssMCF7	-0.291	2	-0.519	0.46119	0.3899	50
596	tranexamic acid - PC3	0.274	2	0.518	0.46399	0.6755	50
597	ethotoin - PC3	-0.138	2	-0.517	0.46602	0.6328	50
598	triprolidine - MCF7	-0.149	2	-0.517	0.46638	0.3864	50
599	isoconazole - MCF7	-0.298	2	-0.516	0.46769	0.3011	50
600	Prestwick-665 - PC3	0.246	2	0.514	0.46988	0.5041	50
601	proadifen - MCF7	-0.216	2	-0.515	0.47071	0.4495	50
602	chlorzoxazone - MCF7	-0.16	2	-0.514	0.47093	0.8216	50
603	xylometazoline - MCF7	-0.2	2	-0.514	0.47207	0.4286	50
604	beta-escin - PC3	-0.272	2	-0.513	0.47449	0.5514	50
605	biperiden - MCF7	-0.257	3	-0.444	0.47478	0.6707	66
606	erythromycin - PC3	-0.237	2	-0.512	0.47495	0.5193	50
607	blebbistatin - MCF7	-0.166	2	-0.512	0.47527	0.7162	50
608	PHA-00851261E - PC3	0.157	4	0.386	0.47568	0.4444	50
609	ticlopidine - PC3	-0.177	2	-0.511	0.47735	0.6791	50
610	glipizide - PC3	-0.186	2	-0.511	0.47759	0.733	50
611	isoetarine - MCF7	-0.209	2	-0.509	0.48111	0.5723	50
612	zardaverine - MCF7	-0.267	2	-0.509	0.48209	0.6849	50
613	pridinol - MCF7	-0.267	2	-0.508	0.48332	0.578	50
614	dequalinium chloride - MCF7	-0.282	2	-0.508	0.48409	0.5344	50
615	enalapril - MCF7	0.218	2	0.505	0.48857	0.2183	50
616	nomifensine - MCF7	-0.197	2	-0.505	0.48879	0.6839	50
617	simvastatin - MCF7	0.319	2	0.505	0.48964	0.7093	50
618	AH-23848 - MCF7	0.281	2	0.504	0.48986	0.295	50
619	methacholine chloride - MCF7	0.321	2	0.503	0.49145	0.5	50
620	disulfiram - PC3	-0.191	2	-0.504	0.49209	0.5482	50
621	dipyridamole - MCF7	-0.147	3	-0.437	0.49421	0.7886	66
622	fenspiride - MCF7	-0.172	2	-0.502	0.49582	0.5359	50
623	alfuzosin - MCF7	-0.104	3	-0.436	0.49688	0.6526	66
624	josamycin - PC3	0.251	2	0.501	0.49714	0.6352	50
625	drofenine - MCF7	-0.284	2	-0.5	0.49799	0.3077	50
626	proscillaridin - MCF7	-0.5	2	-0.5	0.49887	0.6744	50
627	doxycycline - MCF7	-0.089	3	-0.434	0.50052	0.6049	66
628	bambuterol - MCF7	0.431	2	0.498	0.50547	0.7368	50
629	pancuronium bromide - MCF7	-0.307	2	-0.498	0.50555	0.7838	50
630	pirenperone - MCF7	-0.277	3	-0.428	0.51847	0.5556	66
631	tiapride - MCF7	0.093	2	0.495	0.51877	0.3354	50
632	alpha-estradiol - HL60	-0.15	3	-0.427	0.52143	0.695	66
633	cyclobenzaprine - MCF7	-0.173	2	-0.494	0.52153	0.3788	50
634	nicotinic acid - MCF7	0.263	2	0.494	0.52195	0.5537	50
635	carbachol - MCF7	-0.185	2	-0.494	0.52257	0.8256	50
636	AH-6809 - PC3	0.23	2	0.494	0.52328	0.5038	50
637	strophanthidin - MCF7	-0.053	2	-0.494	0.52376	0.2562	50
638	levcycloserine - PC3	-0.221	2	-0.493	0.52439	0.8293	50
639	antimycin A - MCF7	-0.219	2	-0.493	0.52599	0.5644	50
640	mebendazole - PC3	-0.27	2	-0.492	0.52835	0.6446	50
641	dicloxacillin - MCF7	0.222	2	0.492	0.52865	0.8073	50
642	methapyrilene - MCF7	-0.35	2	-0.492	0.52881	0.738	50
643	phenacetin - MCF7	-0.138	2	-0.492	0.53002	0.5185	50
644	etofenamate - MCF7	-0.138	2	-0.491	0.53438	0.3537	50
645	indapamide - PC3	0.372	2	0.491	0.53485	0.265	50
646	butoconazole - MCF7	-0.093	2	-0.491	0.53501	0.5152	50
647	4-hydroxyphenazone - PC3	0.23	2	0.49	0.53543	0.5	50
648	0175029-0000 - MCF7	0.157	2	0.49	0.5361	0.7537	50
649	levothyroxine sodium - MCF7	-0.07	2	-0.49	0.5371	0.5761	50
650	butyl hydroxybenzoate - MCF7	-0.285	3	-0.421	0.53734	0.4118	66
651	perhexiline - MCF7	-0.332	2	-0.489	0.54175	0.537	50
652	PF-01378883-00 - PC3	0.294	2	0.489	0.5428	0.4615	50
653	spironolactone - PC3	0.364	2	0.489	0.5428	0.5663	50
654	chloropyrazine - MCF7	0.306	2	0.488	0.5434	0.6463	50
655	methanthelinium bromide - MCF7	0.205	2	0.488	0.5434	0.5	50
656	acacetin - PC3	0.364	2	0.488	0.54398	0.5702	50
657	allantoin - PC3	0.29	2	0.488	0.54577	0.36	50
658	nisoxetine - MCF7	-0.328	2	-0.487	0.54823	0.7807	50
659	dihydrostreptomycin - MCF7	0.262	2	0.487	0.54881	0.3333	50
660	(-)-MK-801 - MCF7	-0.159	2	-0.487	0.54897	0.5941	50
661	pirinixic acid - MCF7	0.293	2	0.487	0.54935	0.2578	50
662	mephentermine - PC3	-0.171	2	-0.487	0.54996	0.6901	50
663	epirizole - MCF7	0.154	2	0.486	0.55062	0.5077	50
664	benzamil - PC3	0.198	2	0.485	0.55593	0.5975	50
665	buspirone - MCF7	-0.32	2	-0.485	0.55666	0.5429	50
666	sulfachlorpyridazine - PC3	0.188	2	0.485	0.55793	0.4046	50
667	5194442 - MCF7	0.23	2	0.484	0.55853	0.6446	50
668	glafenine - MCF7	-0.318	2	-0.484	0.55929	0.7956	50
669	butamben - MCF7	0.178	2	0.484	0.5598	0.6824	50
670	metolazone - PC3	-0.149	2	-0.484	0.56127	0.895	50
671	chlorprothixene - MCF7	-0.316	2	-0.484	0.56185	0.2789	50
672	thiocolchicoside - MCF7	0.349	2	0.484	0.56213	0.6225	50
673	imipramine - MCF7	-0.227	2	-0.484	0.56229	0.5324	50
674	atropine oxide - MCF7	-0.314	2	-0.483	0.56289	0.5548	50
675	dapsone - MCF7	0.348	2	0.483	0.56396	0.8663	50
676	zimeldine - PC3	-0.166	2	-0.483	0.56404	0.8571	50
677	napelline - MCF7	-0.233	2	-0.483	0.56507	0.6129	50
678	ozagrel - MCF7	-0.31	2	-0.483	0.56569	0.5801	50
679	pralidoxime - MCF7	0.252	2	0.483	0.56571	0.5185	50
680	tetracycline - MCF7	0.347	2	0.483	0.56571	0.7425	50
681	sulfamethizole - MCF7	-0.31	2	-0.482	0.56736	0.7449	50
682	moracizine - MCF7	0.196	2	0.482	0.56746	0.6168	50
683	bemegride - MCF7	0.346	2	0.482	0.56799	0.8087	50
684	niflumic acid - MCF7	0.255	2	0.482	0.56799	0.5946	50
685	metrifonate - PC3	-0.161	2	-0.482	0.56813	0.4372	50
686	clomipramine - MCF7	-0.213	2	-0.481	0.56996	0.6529	50
687	paromomycin - MCF7	0.12	2	0.48	0.5734	0.4242	50
688	progesterone - MCF7	-0.308	2	-0.48	0.57358	0.5475	50
689	citalopram - MCF7	0.184	2	0.48	0.57456	0.471	50
690	oxaprozin - MCF7	-0.213	4	-0.358	0.57471	0.6901	50
691	adipiodone - MCF7	-0.306	2	-0.479	0.57722	0.8261	50
692	thioperamide - MCF7	-0.11	3	-0.406	0.57906	0.7462	66
693	clopamide - MCF7	-0.232	2	-0.479	0.57988	0.6506	50
694	pentolonium - PC3	-0.17	2	-0.478	0.58281	0.8193	50
695	Prestwick-981 - MCF7	-0.165	2	-0.477	0.5866	0.4688	50
696	capsaicin - MCF7	0.151	2	0.477	0.58748	0.68	50
697	buflomedil - MCF7	-0.175	2	-0.477	0.58796	0.7396	50
698	abamectin - MCF7	-0.3	2	-0.476	0.58863	0.7786	50
699	vanoxerine - MCF7	-0.184	2	-0.476	0.58913	0.6029	50
700	azacyclonol - PC3	-0.258	2	-0.476	0.59024	0.7434	50
701	tropine - MCF7	0.186	2	0.476	0.59054	0.3	50
702	STOCK1N-35215 - PC3	-0.3	2	-0.476	0.59094	0.5827	50
703	trazodone - MCF7	-0.298	2	-0.475	0.59225	0.8827	50
704	etidronic acid - MCF7	0.111	2	0.475	0.59356	0.528	50
705	nifuroxazide - MCF7	-0.298	2	-0.475	0.59432	0.6786	50
706	hydrochlorothiazide - MCF7	0.333	2	0.475	0.59472	0.7469	50
707	amoxapine - PC3	-0.134	2	-0.475	0.59497	0.7486	50
708	eticlopride - MCF7	-0.087	2	-0.474	0.59744	0.5124	50
709	octopamine - MCF7	-0.147	2	-0.474	0.59744	0.8125	50
710	SR-95531 - MCF7	-0.297	2	-0.474	0.59796	0.5398	50
711	homatropine - MCF7	0.066	2	0.474	0.59883	0.6049	50
712	alpha-estradiol - PC3	-0.118	3	-0.399	0.59977	0.6845	66
713	mitoxantrone - MCF7	0.132	2	0.473	0.60002	0.7253	50
714	ursolic acid - MCF7	-0.041	2	-0.473	0.60221	0.5372	50
715	cimetidine - PC3	0.184	2	0.473	0.60267	0.5333	50
716	phenformin - MCF7	0.207	4	0.349	0.60373	0.5706	50
717	phentolamine - PC3	0.124	2	0.472	0.60462	0.4403	50
718	Prestwick-665 - MCF7	0.126	2	0.472	0.60515	0.4012	50
719	riluzole - MCF7	-0.001	2	-0.472	0.60575	0.5033	50
720	sulfamonomethoxine - MCF7	0.131	2	0.472	0.60585	0.7662	50
721	tetroquinone - MCF7	-0.212	2	-0.471	0.60651	0.7926	50
722	ellipticine - MCF7	-0.225	2	-0.471	0.60776	0.8508	50
723	vancomycin - MCF7	0.326	2	0.471	0.60792	0.7123	50
724	ethisterone - PC3	0.213	2	0.47	0.61044	0.7907	50
725	co-dergocrine mesilate - MCF7	0.325	2	0.47	0.61092	0.8056	50
726	crotamiton - MCF7	-0.291	2	-0.47	0.61112	0.8226	50
727	chlorhexidine - MCF7	-0.117	2	-0.47	0.61163	0.5541	50
728	tiapride - PC3	-0.262	2	-0.47	0.61235	0.7539	50
729	PF-00539745-00 - PC3	0.146	2	0.47	0.61247	0.7829	50
730	2,6-dimethylpiperidine - PC3	0.206	2	0.469	0.61488	0.4868	50
731	meclofenamic acid - MCF7	0.322	2	0.469	0.61488	0.7226	50
732	oxolamine - MCF7	0.322	2	0.469	0.61561	0.717	50
733	(-)-atenolol - MCF7	0.321	2	0.468	0.61804	0.5427	50
734	Prestwick-685 - MCF7	0.076	2	0.468	0.61987	0.6759	50
735	flucloxacillin - MCF7	0.163	2	0.467	0.62249	0.5664	50
736	N-acetyl-L-aspartic acid - MCF7	0.048	2	0.466	0.62668	0.5705	50
737	5194442 - PC3	0.187	2	0.466	0.6271	0.6863	50
738	DL-thiorphan - MCF7	-0.277	2	-0.466	0.62768	0.9148	50
739	pipenzolate bromide - MCF7	-0.161	2	-0.465	0.62889	0.6503	50
740	bendroflumethiazide - PC3	0	2	-0.465	0.63052	0.5506	50
741	5182598 - MCF7	0.073	2	0.464	0.63195	0.732	50
742	pseudopelletierine - MCF7	-0.002	2	-0.464	0.63275	0.759	50
743	terazosin - MCF7	0.318	2	0.464	0.63364	0.8199	50
744	ciclacillin - PC3	-0.15	2	-0.464	0.63537	0.5529	50
745	cefotaxime - PC3	-0.152	2	-0.463	0.63816	0.6905	50
746	methocarbamol - MCF7	0.316	2	0.462	0.63985	0.5349	50
747	hydrastine hydrochloride - MCF7	-0.087	2	-0.462	0.64012	0.7457	50
748	hesperetin - MCF7	-0.282	2	-0.462	0.64134	0.8035	50
749	methylprednisolone - MCF7	-0.183	2	-0.462	0.64134	0.7349	50
750	ambroxol - MCF7	0.315	2	0.461	0.6442	0.8864	50
751	citiolone - PC3	-0.188	2	-0.46	0.64671	0.8969	50
752	coralyne - MCF7	0.105	2	0.46	0.64766	0.7243	50
753	tolfenamic acid - PC3	-0.11	2	-0.46	0.6477	0.7371	50
754	glipizide - MCF7	0.065	2	0.458	0.6516	0.4326	50
755	vincamine - MCF7	-0.117	3	-0.38	0.65259	0.6647	66
756	scopolamine N-oxide - MCF7	-0.121	2	-0.459	0.65287	0.5775	50
757	SB-203580 - PC3	0.196	2	0.458	0.65327	0.5678	50
758	theophylline - MCF7	0.212	2	0.457	0.65752	0.6892	50
759	etofylline - MCF7	-0.277	2	-0.457	0.65883	0.6272	50
760	cyclizine - MCF7	0.124	2	0.455	0.66186	0.6474	50
761	rolitetracycline - MCF7	-0.276	2	-0.456	0.66271	0.8629	50
762	chlorhexidine - PC3	0.106	2	0.455	0.66392	0.7143	50
763	omeprazole - MCF7	-0.275	2	-0.454	0.66625	0.873	50
764	epirizole - PC3	-0.179	2	-0.454	0.66726	0.5152	50
765	semustine - MCF7	-0.275	2	-0.454	0.66726	0.8148	50
766	ioxaglic acid - MCF7	-0.225	2	-0.454	0.66844	0.6012	50
767	niclosamide - PC3	-0.275	2	-0.453	0.67046	0.7107	50
768	hydralazine - PC3	-0.079	2	-0.453	0.67219	0.7288	50
769	pentoxyverine - MCF7	-0.274	2	-0.452	0.67269	0.8238	50
770	eucatropine - PC3	-0.274	2	-0.452	0.67382	0.8474	50
771	aztreonam - MCF7	0.304	2	0.451	0.67462	0.6417	50
772	0198306-0000 - MCF7	0.292	2	0.451	0.67611	0.6163	50
773	Prestwick-689 - MCF7	-0.173	2	-0.451	0.67691	0.6364	50
774	gliclazide - MCF7	-0.142	2	-0.451	0.67784	0.848	50
775	fenbendazole - PC3	-0.272	2	-0.451	0.67834	0.4711	50
776	pheniramine - MCF7	0.302	2	0.45	0.67891	0.8509	50
777	methoxamine - MCF7	0.302	2	0.45	0.67933	0.8814	50
778	meglumine - MCF7	0.302	2	0.45	0.68001	0.8261	50
779	amiloride - PC3	0.126	2	0.449	0.68146	0.6177	50
780	aminoglutethimide - MCF7	0.3	2	0.449	0.68404	0.7415	50
781	alpha-yohimbine - MCF7	0.169	2	0.448	0.68442	0.7582	50
782	alsterpaullone - PC3	0.3	2	0.448	0.68615	0.9195	50
783	nadolol - MCF7	0.152	2	0.447	0.68947	0.8901	50
784	practolol - MCF7	-0.214	2	-0.447	0.68983	0.7306	50
785	sulfadimethoxine - MCF7	0.289	2	0.447	0.69021	0.8765	50
786	harmol - MCF7	0.204	2	0.446	0.69062	0.7962	50
787	(+)-chelidonine - MCF7	-0.167	2	-0.447	0.69082	0.4631	50
788	pinacidil - MCF7	-0.237	2	-0.447	0.69124	0.6415	50
789	phenylpropanolamine - MCF7	-0.268	2	-0.447	0.69223	0.7261	50
790	betazole - MCF7	-0.171	2	-0.446	0.69408	0.6818	50
791	SB-202190 - PC3	0.158	2	0.445	0.69462	0.4923	50
792	paroxetine - MCF7	0.236	2	0.443	0.70041	0.6447	50
793	cinchocaine - MCF7	0.25	2	0.443	0.70094	0.6689	50
794	furaltadone - PC3	-0.181	2	-0.443	0.70188	0.809	50
795	scopolamine N-oxide - PC3	0.293	2	0.443	0.70235	0.7576	50
796	neomycin - PC3	0.205	2	0.443	0.70267	0.5982	50
797	STOCK1N-35874 - PC3	-0.178	2	-0.443	0.70343	0.7086	50
798	noretynodrel - MCF7	-0.25	2	-0.443	0.70377	0.8151	50
799	iobenguane - MCF7	0.292	2	0.442	0.70426	0.626	50
800	niridazole - MCF7	-0.264	2	-0.442	0.70466	0.6975	50
801	hesperetin - PC3	0.258	2	0.442	0.70496	0.4918	50
802	ornidazole - PC3	0.046	2	0.442	0.70561	0.6796	50
803	mefenamic acid - PC3	-0.263	2	-0.442	0.70615	0.46	50
804	betonicine - PC3	0.217	2	0.441	0.70671	0.7351	50
805	exisulind - MCF7	-0.263	2	-0.441	0.70736	0.6437	50
806	bretylium tosilate - MCF7	0.29	2	0.44	0.70955	0.8599	50
807	flunarizine - MCF7	-0.021	2	-0.44	0.71218	0.8299	50
808	mephenesin - PC3	-0.261	2	-0.439	0.71458	0.8611	50
809	verapamil - PC3	-0.044	2	-0.438	0.71544	0.6509	50
810	novobiocin - MCF7	-0.028	4	-0.317	0.71601	0.6514	50
811	furazolidone - MCF7	0.285	2	0.438	0.71623	0.8483	50
812	atracurium besilate - MCF7	0.25	2	0.438	0.71659	0.8046	50
813	carteolol - MCF7	0.046	2	0.438	0.71659	0.7383	50
814	tetracaine - MCF7	0.05	2	0.437	0.7186	0.7785	50
815	enoxacin - MCF7	0.234	2	0.437	0.71896	0.7357	50
816	scoulerine - MCF7	0.089	2	0.437	0.71896	0.8208	50
817	oxolinic acid - MCF7	-0.03	2	-0.437	0.71963	0.8457	50
818	mestranol - MCF7	-0.244	2	-0.437	0.7213	0.7761	50
819	phenformin - PC3	-0.059	2	-0.437	0.7213	0.7838	50
820	sodium phenylbutyrate - HL60	0.136	2	0.436	0.72146	0.8133	50
821	benzocaine - MCF7	0.249	2	0.436	0.72178	0.8896	50
822	econazole - MCF7	-0.259	2	-0.436	0.7223	0.719	50
823	cefmetazole - MCF7	0.24	2	0.435	0.724	0.7987	50
824	zuclopenthixol - MCF7	-0.212	2	-0.435	0.72432	0.8829	50
825	fendiline - MCF7	-0.245	2	-0.435	0.72484	0.7551	50
826	demeclocycline - PC3	-0.006	2	-0.435	0.72623	0.7213	50
827	streptomycin - MCF7	0.285	2	0.435	0.72623	0.912	50
828	ganciclovir - MCF7	-0.153	2	-0.435	0.72677	0.6207	50
829	tiaprofenic acid - MCF7	0.072	2	0.434	0.72742	0.8554	50
830	bacampicillin - MCF7	0.079	2	0.433	0.73156	0.887	50
831	benzathine benzylpenicillin - MCF7	0.116	2	0.433	0.73216	0.8921	50
832	trimethylcolchicinic acid - MCF7	-0.186	2	-0.432	0.73377	0.927	50
833	laudanosine - MCF7	-0.256	2	-0.432	0.73418	0.5495	50
834	IC-86621 - PC3	0.118	2	0.432	0.7355	0.8742	50
835	famprofazone - PC3	-0.124	2	-0.431	0.73554	0.9382	50
836	gelsemine - MCF7	0.213	2	0.431	0.73772	0.4662	50
837	W-13 - MCF7	0.143	2	0.43	0.73987	0.8466	50
838	mepenzolate bromide - MCF7	0.194	2	0.429	0.74108	0.8201	50
839	PF-01378883-00 - MCF7	-0.253	2	-0.429	0.7414	0.745	50
840	diethylstilbestrol - PC3	-0.253	2	-0.429	0.7419	0.6406	50
841	2-aminobenzenesulfonamide - MCF7	0.279	2	0.428	0.74468	0.7807	50
842	zomepirac - MCF7	0.147	2	0.428	0.74502	0.6917	50
843	desoxycortone - MCF7	0.074	2	0.428	0.74544	0.6397	50
844	albendazole - MCF7	-0.23	2	-0.428	0.74548	0.8865	50
845	vinburnine - MCF7	-0.252	2	-0.428	0.74548	0.7892	50
846	betaxolol - MCF7	-0.252	2	-0.428	0.74595	0.8626	50
847	sulfaphenazole - MCF7	0.126	2	0.428	0.74625	0.8207	50
848	ketorolac - MCF7	-0.185	2	-0.428	0.74649	0.7977	50
849	bacitracin - MCF7	0.278	2	0.427	0.74878	0.7016	50
850	convolamine - MCF7	0.057	2	0.426	0.74989	0.8228	50
851	papaverine - MCF7	-0.25	2	-0.426	0.75007	0.8276	50
852	acebutolol - MCF7	0.217	2	0.426	0.75158	0.8239	50
853	estradiol - ssMCF7	0.002	2	-0.426	0.7519	0.8079	50
854	Prestwick-1100 - MCF7	-0.25	2	-0.425	0.75289	0.717	50
855	benzydamine - MCF7	0.028	2	0.425	0.75538	0.7818	50
856	chlortetracycline - MCF7	0.025	2	-0.425	0.7556	0.6766	50
857	proguanil - MCF7	-0.231	2	-0.425	0.7556	0.7616	50
858	gemfibrozil - MCF7	0.076	2	0.424	0.75607	0.7651	50
859	levodopa - MCF7	-0.028	2	-0.424	0.75665	0.6905	50
860	etifenin - MCF7	-0.248	2	-0.424	0.75707	0.7697	50
861	orphenadrine - PC3	-0.248	2	-0.424	0.75764	0.6923	50
862	trimethadione - MCF7	0.109	2	0.423	0.75943	0.7697	50
863	sulpiride - PC3	-0.122	2	-0.423	0.75971	0.8707	50
864	bergenin - MCF7	0.021	2	-0.423	0.76039	0.6259	50
865	adiphenine - MCF7	0.274	2	0.422	0.76188	0.8824	50
866	clonidine - MCF7	-0.235	2	-0.422	0.76309	0.6842	50
867	nomegestrol - MCF7	-0.136	2	-0.422	0.76391	0.7415	50
868	stachydrine - MCF7	0.031	2	0.421	0.76508	0.8704	50
869	cefepime - MCF7	0.089	2	0.421	0.76592	0.5786	50
870	decamethonium bromide - MCF7	0.272	2	0.421	0.76637	0.8785	50
871	megestrol - MCF7	-0.246	2	-0.421	0.76657	0.7338	50
872	gemfibrozil - PC3	0.155	2	0.419	0.77258	0.7167	50
873	amitriptyline - PC3	-0.236	2	-0.418	0.77291	0.8455	50
874	Prestwick-642 - MCF7	0.257	2	0.419	0.77293	0.9253	50
875	tetracycline - PC3	0.041	2	0.418	0.77335	0.7671	50
876	tenoxicam - MCF7	-0.236	2	-0.418	0.7747	0.6573	50
877	karakoline - PC3	0.102	2	0.418	0.77576	0.7791	50
878	meclocycline - MCF7	0.129	2	0.417	0.7782	0.8323	50
879	5252917 - MCF7	-0.244	2	-0.416	0.77844	0.8133	50
880	bupropion - MCF7	0.016	2	-0.415	0.78085	0.7568	50
881	finasteride - PC3	0.067	2	0.415	0.78166	0.8095	50
882	hexamethonium bromide - PC3	0.213	2	0.415	0.78166	0.6403	50
883	domperidone - MCF7	-0.244	2	-0.414	0.78381	0.8674	50
884	seneciphylline - MCF7	-0.221	2	-0.414	0.78381	0.9892	50
885	dorzolamide - MCF7	0.08	2	0.414	0.78452	0.7469	50
886	propylthiouracil - MCF7	-0.243	2	-0.414	0.78494	0.934	50
887	nalidixic acid - MCF7	0.066	2	0.414	0.78623	0.6776	50
888	bicuculline - MCF7	-0.175	2	-0.413	0.78625	0.9385	50
889	calcium pantothenate - MCF7	-0.242	2	-0.412	0.7892	0.9353	50
890	trimethobenzamide - MCF7	0.157	2	0.413	0.78922	0.9048	50
891	aminophylline - MCF7	-0.089	2	-0.412	0.79035	0.8438	50
892	harman - MCF7	-0.19	2	-0.41	0.79427	0.8785	50
893	mefexamide - MCF7	0.264	2	0.411	0.79443	0.7007	50
894	canadine - MCF7	0.256	2	0.41	0.7947	0.9643	50
895	cyclopenthiazide - MCF7	0.264	2	0.41	0.7953	0.7097	50
896	pentoxifylline - MCF7	-0.179	2	-0.409	0.79635	0.8278	50
897	0316684-0000 - PC3	0.264	2	0.41	0.79643	0.8931	50
898	(-)-isoprenaline - MCF7	0.256	2	0.409	0.79749	0.7986	50
899	fluticasone - MCF7	0.071	2	0.409	0.79824	0.9486	50
900	cefazolin - MCF7	0.263	2	0.409	0.7987	0.7733	50
901	tetramisole - MCF7	0.065	2	0.409	0.79924	0.7584	50
902	loxapine - MCF7	-0.206	2	-0.408	0.79967	0.6063	50
903	flumequine - MCF7	0.011	2	-0.408	0.80113	0.8312	50
904	physostigmine - MCF7	-0.213	2	-0.407	0.80138	0.787	50
905	tolazoline - MCF7	-0.189	2	-0.407	0.80228	0.7483	50
906	naftifine - MCF7	-0.239	2	-0.407	0.80266	0.864	50
907	iodixanol - MCF7	0.262	2	0.407	0.8027	0.7333	50
908	adiphenine - PC3	0.181	2	0.407	0.80309	0.9637	50
909	rifampicin - MCF7	0.215	2	0.407	0.80403	0.8616	50
910	mecamylamine - MCF7	0.097	2	0.407	0.80474	0.8071	50
911	etodolac - PC3	0.032	2	0.406	0.80572	0.5944	50
912	rolipram - MCF7	0.021	2	-0.404	0.81021	0.8517	50
913	amikacin - MCF7	-0.236	2	-0.404	0.81087	0.7128	50
914	IC-86621 - MCF7	0.071	2	0.403	0.81258	0.8082	50
915	ampicillin - MCF7	0.09	2	0.403	0.81293	0.882	50
916	geldanamycin - PC3	-0.236	2	-0.403	0.81309	0.8963	50
917	felbinac - MCF7	0.255	2	0.403	0.81337	0.9102	50
918	Prestwick-692 - MCF7	0.258	2	0.403	0.81397	0.9286	50
919	chloroquine - MCF7	-0.235	2	-0.402	0.81488	0.8634	50
920	esculetin - MCF7	-0.235	2	-0.401	0.81606	0.8322	50
921	carbimazole - MCF7	0.055	2	0.401	0.81723	0.9091	50
922	selegiline - MCF7	-0.235	2	-0.4	0.81834	0.8525	50
923	protoveratrine A - MCF7	-0.224	2	-0.4	0.81938	0.9624	50
924	0198306-0000 - PC3	-0.234	2	-0.399	0.82099	0.8824	50
925	aceclofenac - PC3	-0.211	2	-0.399	0.82168	0.707	50
926	santonin - PC3	0.129	2	0.399	0.82232	0.6754	50
927	alvespimycin - PC3	-0.234	2	-0.398	0.82379	0.7644	50
928	Y-27632 - MCF7	0.04	2	0.398	0.82451	0.8139	50
929	diphenylpyraline - PC3	-0.15	2	-0.398	0.82482	0.6938	50
930	naltrexone - PC3	0.083	2	0.398	0.82492	0.8936	50
931	clofilium tosylate - MCF7	-0.188	2	-0.398	0.82516	0.875	50
932	doxylamine - MCF7	0.036	2	0.398	0.82562	0.8345	50
933	paracetamol - MCF7	0.099	2	0.398	0.82586	0.8199	50
934	myosmine - PC3	-0.233	2	-0.397	0.82594	0.8208	50
935	carbenoxolone - MCF7	0.254	2	0.398	0.82651	0.8415	50
936	ramifenazone - MCF7	0	2	-0.396	0.82806	0.7736	50
937	roxarsone - MCF7	-0.176	2	-0.396	0.82806	0.8528	50
938	16-phenyltetranorprostaglandin E2 - PC3	0.034	2	0.396	0.82912	0.7725	50
939	sparteine - MCF7	-0.015	2	-0.396	0.82952	0.84	50
940	gossypol - PC3	-0.232	2	-0.395	0.83015	0.8333	50
941	nicardipine - MCF7	0.223	2	0.396	0.83045	0.8726	50
942	PHA-00767505E - MCF7	0.252	2	0.396	0.83131	0.782	50
943	tridihexethyl - MCF7	0.196	2	0.395	0.8324	0.7708	50
944	thiamazole - PC3	-0.217	2	-0.394	0.83294	0.7778	50
945	edrophonium chloride - PC3	0.027	2	0.394	0.83532	0.728	50
946	dyclonine - MCF7	-0.001	2	-0.393	0.83695	0.8257	50
947	harpagoside - MCF7	0.226	2	0.393	0.83814	0.8977	50
948	bufexamac - MCF7	-0.188	2	-0.391	0.84059	0.8704	50
949	khellin - MCF7	0.248	2	0.39	0.84274	0.967	50
950	dapsone - PC3	0.079	2	0.39	0.84298	0.6909	50
951	riluzole - PC3	0.248	2	0.39	0.84367	0.8828	50
952	11-deoxy-16,16-dimethylprostaglandin E2 - MCF7	-0.147	2	-0.39	0.84405	0.8625	50
953	corticosterone - MCF7	-0.191	2	-0.389	0.84512	0.8271	50
954	androsterone - MCF7	-0.204	2	-0.389	0.84687	0.9368	50
955	minaprine - PC3	0.184	2	0.388	0.84888	0.8605	50
956	delsoline - MCF7	-0.208	2	-0.387	0.85111	0.9756	50
957	tolnaftate - PC3	-0.147	2	-0.385	0.85371	0.9521	50
958	fosfosal - MCF7	0.06	2	0.385	0.85479	0.8736	50
959	naftidrofuryl - MCF7	0.101	2	0.385	0.85518	0.8765	50
960	BCB000038 - PC3	-0.227	2	-0.384	0.85779	0.907	50
961	tranylcypromine - MCF7	-0.085	2	-0.383	0.85868	0.8983	50
962	mephenesin - MCF7	0.074	2	0.382	0.85999	0.7987	50
963	amoxapine - MCF7	-0.174	2	-0.382	0.86011	0.8174	50
964	pheniramine - PC3	0.046	2	0.382	0.86143	0.8559	50
965	tinidazole - PC3	0.24	2	0.381	0.86322	0.784	50
966	tribenoside - MCF7	-0.2	2	-0.38	0.86524	0.8254	50
967	PF-00562151-00 - PC3	-0.054	4	-0.267	0.86594	0.8795	50
968	furosemide - MCF7	0.052	2	0.376	0.87274	0.8623	50
969	hemicholinium - MCF7	0.002	2	-0.376	0.87324	0.9439	50
970	paclitaxel - PC3	0.237	2	0.376	0.87413	0.7419	50
971	BAS-012416453 - MCF7	-0.175	2	-0.375	0.8751	0.8896	50
972	diltiazem - MCF7	-0.182	2	-0.375	0.8755	0.9172	50
973	metronidazole - MCF7	0.231	2	0.375	0.87556	0.9725	50
974	epiandrosterone - MCF7	-0.223	2	-0.374	0.87717	0.932	50
975	monocrotaline - MCF7	-0.222	2	-0.373	0.88007	0.9521	50
976	ciprofloxacin - MCF7	0.059	2	0.372	0.88055	0.8696	50
977	flunisolide - PC3	-0.222	2	-0.371	0.88304	0.9512	50
978	SC-19220 - MCF7	-0.152	2	-0.37	0.88433	0.8535	50
979	dropropizine - MCF7	-0.176	2	-0.37	0.88459	0.9441	50
980	metoprolol - MCF7	0.231	2	0.369	0.88723	0.9722	50
981	dihydroergotamine - PC3	-0.119	2	-0.368	0.88898	0.7483	50
982	dehydrocholic acid - MCF7	-0.209	2	-0.368	0.88914	0.9176	50
983	molsidomine - MCF7	0.222	2	0.368	0.88954	0.88	50
984	noscapine - MCF7	-0.004	2	-0.367	0.89123	0.7635	50
985	meticrane - PC3	0.02	2	0.367	0.89186	0.8586	50
986	lithocholic acid - PC3	-0.188	2	-0.366	0.89264	0.9058	50
987	guanabenz - MCF7	0.196	2	0.365	0.89409	0.9261	50
988	epivincamine - MCF7	-0.158	2	-0.364	0.89489	0.9048	50
989	metolazone - MCF7	0.036	2	0.365	0.89536	0.9535	50
990	BCB000038 - MCF7	-0.219	2	-0.364	0.89584	0.9462	50
991	F0447-0125 - PC3	0.032	2	0.364	0.89646	0.9692	50
992	isocorydine - MCF7	-0.015	2	-0.363	0.8967	0.9217	50
993	tiabendazole - MCF7	-0.171	2	-0.363	0.89697	0.9261	50
994	griseofulvin - MCF7	0.052	2	0.363	0.89837	0.8102	50
995	Prestwick-984 - MCF7	0.178	2	0.363	0.89914	0.8841	50
996	piracetam - MCF7	-0.217	2	-0.361	0.90081	0.8931	50
997	chloramphenicol - PC3	0.227	2	0.362	0.90105	0.9032	50
998	flucytosine - MCF7	-0.216	2	-0.361	0.90113	0.9455	50
999	etofylline - PC3	0.145	2	0.362	0.90129	0.885	50
1000	imipenem - MCF7	-0.209	2	-0.36	0.90326	0.9593	50
1001	dicoumarol - PC3	0.104	2	0.36	0.90421	0.8058	50
1002	midodrine - PC3	-0.154	2	-0.357	0.90902	0.9915	50
1003	cefadroxil - MCF7	-0.002	2	-0.356	0.90944	0.847	50
1004	sulpiride - MCF7	0.037	2	0.357	0.90966	0.937	50
1005	pirlindole - MCF7	-0.141	2	-0.356	0.90968	0.915	50
1006	pirinixic acid - PC3	-0.215	2	-0.356	0.91047	0.9337	50
1007	pirenzepine - PC3	0.072	2	0.357	0.91055	0.9172	50
1008	acenocoumarol - PC3	-0.124	2	-0.355	0.91105	0.8889	50
1009	minoxidil - MCF7	0.223	2	0.356	0.91143	0.9605	50
1010	dilazep - PC3	-0.171	2	-0.355	0.91169	0.9346	50
1011	dinoprostone - PC3	-0.215	2	-0.355	0.91169	0.9474	50
1012	lisinopril - MCF7	-0.214	2	-0.353	0.91427	0.9471	50
1013	metyrapone - MCF7	-0.213	2	-0.351	0.91735	0.9275	50
1014	dipyridamole - PC3	-0.213	2	-0.351	0.91785	0.9266	50
1015	pindolol - MCF7	0.053	2	0.352	0.91823	0.9415	50
1016	gentamicin - PC3	-0.213	2	-0.351	0.91831	0.9597	50
1017	azaperone - MCF7	-0.158	2	-0.35	0.9188	0.9257	50
1018	meclofenamic acid - PC3	0.202	2	0.351	0.9197	0.9676	50
1019	nalidixic acid - PC3	0.061	2	0.351	0.92024	0.8889	50
1020	piroxicam - MCF7	0.049	2	0.35	0.92051	0.8897	50
1021	clindamycin - PC3	-0.212	2	-0.348	0.92286	0.9514	50
1022	mefloquine - PC3	-0.212	2	-0.348	0.9231	0.931	50
1023	metampicillin - MCF7	0.016	2	0.348	0.92415	0.9262	50
1024	dimethadione - MCF7	0.075	2	0.348	0.92469	0.9037	50
1025	ethosuximide - PC3	0.005	2	0.347	0.92503	0.9179	50
1026	clindamycin - MCF7	-0.003	2	-0.347	0.92513	0.9346	50
1027	nilutamide - MCF7	0.003	2	-0.346	0.92544	0.8391	50
1028	profenamine - MCF7	-0.211	2	-0.345	0.92717	0.8807	50
1029	amiloride - MCF7	-0.21	2	-0.345	0.92835	0.9753	50
1030	aminohippuric acid - MCF7	0.199	2	0.345	0.92878	0.9008	50
1031	urapidil - MCF7	0.213	2	0.345	0.92902	0.9315	50
1032	hydrastinine - MCF7	0.213	2	0.344	0.93016	0.9097	50
1033	ofloxacin - MCF7	0.016	2	0.344	0.93151	0.9236	50
1034	flufenamic acid - PC3	0.052	2	0.343	0.93266	0.9153	50
1035	altizide - MCF7	0.21	2	0.342	0.93415	0.9455	50
1036	ivermectin - PC3	-0.208	2	-0.339	0.93632	0.9697	50
1037	hydrocortisone - MCF7	-0.166	2	-0.338	0.93678	0.9422	50
1038	cefamandole - PC3	-0.207	2	-0.338	0.93692	0.9389	50
1039	fluvoxamine - MCF7	-0.178	2	-0.338	0.93757	0.9623	50
1040	NU-1025 - MCF7	0.008	2	0.339	0.93771	0.873	50
1041	fluoxetine - MCF7	-0.184	2	-0.336	0.939	0.9832	50
1042	trichlormethiazide - MCF7	0.207	2	0.337	0.94097	0.9193	50
1043	ascorbic acid - MCF7	0.177	2	0.336	0.94203	0.9351	50
1044	droperidol - MCF7	-0.206	2	-0.334	0.94338	0.9282	50
1045	midecamycin - MCF7	0.008	2	0.335	0.9436	0.9097	50
1046	spiramycin - PC3	0.063	2	0.335	0.94405	0.821	50
1047	kanamycin - MCF7	-0.134	2	-0.333	0.94435	0.9817	50
1048	torasemide - MCF7	0.016	2	0.334	0.94525	0.9429	50
1049	hydrocotarnine - MCF7	-0.168	2	-0.332	0.9462	0.9882	50
1050	diflunisal - PC3	0.024	2	0.333	0.94725	0.9091	50
1051	piretanide - MCF7	-0.155	2	-0.329	0.94867	0.9886	50
1052	nalbuphine - PC3	-0.14	2	-0.328	0.95026	0.9775	50
1053	PHA-00816795 - PC3	0.035	2	0.33	0.95079	0.8966	50
1054	fluorocurarine - MCF7	0.004	2	0.33	0.95097	0.932	50
1055	nicergoline - PC3	0.025	2	0.329	0.95175	0.9716	50
1056	amprolium - PC3	0.035	2	0.329	0.95203	0.972	50
1057	folic acid - MCF7	-0.171	2	-0.326	0.95312	0.9793	50
1058	hexestrol - MCF7	-0.203	2	-0.325	0.95437	0.9776	50
1059	metoclopramide - PC3	0.186	2	0.326	0.95594	0.8408	50
1060	prasterone - MCF7	-0.182	2	-0.323	0.95704	0.8704	50
1061	Prestwick-1080 - PC3	-0.002	2	0.324	0.95765	0.9466	50
1062	quinethazone - MCF7	-0.143	2	-0.322	0.95879	0.9888	50
1063	flunixin - MCF7	-0.201	2	-0.321	0.95906	0.9763	50
1064	isosorbide - MCF7	0.188	2	0.322	0.95994	0.9504	50
1065	alclometasone - MCF7	-0.2	2	-0.32	0.96085	0.9701	50
1066	piperacillin - PC3	-0.2	2	-0.319	0.96117	0.9568	50
1067	raloxifene - HL60	-0.176	2	-0.319	0.96185	0.9752	50
1068	orciprenaline - MCF7	0.024	2	0.32	0.96213	0.9728	50
1069	butacaine - MCF7	-0.182	2	-0.318	0.96244	0.9762	50
1070	palmatine - MCF7	-0.02	2	-0.316	0.96435	0.924	50
1071	repaglinide - MCF7	0.014	2	0.318	0.96443	0.9914	50
1072	diphenhydramine - PC3	0.015	2	0.317	0.96549	0.9598	50
1073	fenoprofen - PC3	-0.186	2	-0.314	0.96751	0.9949	50
1074	hesperidin - MCF7	-0.183	2	-0.314	0.96775	0.9803	50
1075	racecadotril - MCF7	-0.198	2	-0.313	0.96809	0.9936	50
1076	naphazoline - PC3	0.015	2	0.314	0.96815	0.9664	50
1077	hycanthone - MCF7	-0.163	2	-0.313	0.96847	0.9917	50
1078	oxaprozin - PC3	-0.178	2	-0.31	0.97067	0.9346	50
1079	fludroxycortide - PC3	-0.022	2	0.312	0.97085	0.9779	50
1080	chlorphenesin - MCF7	-0.151	2	-0.309	0.97123	0.989	50
1081	Trolox C - MCF7	-0.144	2	-0.309	0.97161	0.9661	50
1082	imidurea - MCF7	-0.185	2	-0.308	0.97209	0.9832	50
1083	verteporfin - MCF7	-0.028	2	0.309	0.97332	0.9928	50
1084	oleandomycin - PC3	0.008	2	0.308	0.97394	0.9692	50
1085	mexiletine - PC3	-0.178	2	-0.306	0.97427	0.9727	50
1086	tiletamine - MCF7	-0.149	2	-0.306	0.97481	0.9748	50
1087	cinchonidine - MCF7	0.004	2	0.304	0.97737	0.9878	50
1088	piperidolate - MCF7	-0.19	2	-0.298	0.98139	0.9945	50
1089	tolazoline - PC3	-0.16	2	-0.295	0.98374	0.9889	50
1090	sulfamethoxazole - PC3	-0.187	2	-0.291	0.98678	0.983	50
1091	gibberellic acid - MCF7	-0.164	2	-0.29	0.98751	0.9814	50
1092	triamcinolone - MCF7	-0.186	2	-0.288	0.98865	0.9804	50
1093	C-75 - PC3	-0.185	2	-0.287	0.98954	0.9813	50
1094	fludrocortisone - PC3	-0.182	2	-0.279	0.99334	0.9877	50
1095	dizocilpine - MCF7	-0.153	2	-0.276	0.99437	1	50
1096	ethambutol - PC3	-0.169	2	-0.273	0.99596	1	50
1097	griseofulvin - PC3	-0.164	2	-0.267	0.99761	1	50
1098	proglumide - PC3	-0.167	2	-0.267	0.99777	1	50
1099	mitoxantrone - PC3	1	1	1	---	---	100
1100	lycorine - PC3	-0.937	1	-1	---	---	100
1101	8-azaguanine - HL60	-0.924	1	-0.999	---	---	100
1102	dilazep - HL60	0.928	1	0.999	---	---	100
1103	halofantrine - HL60	0.91	1	0.999	---	---	100
1104	digoxin - PC3	-0.905	1	-0.999	---	---	100
1105	canadine - HL60	0.901	1	0.999	---	---	100
1106	celastrol - MCF7	-0.89	1	-0.999	---	---	100
1107	digitoxigenin - HL60	-0.883	1	-0.999	---	---	100
1108	procarbazine - HL60	0.893	1	0.999	---	---	100
1109	proscillaridin - HL60	-0.844	1	-0.998	---	---	100
1110	etiocholanolone - HL60	0.853	1	0.998	---	---	100
1111	piperacetazine - HL60	0.848	1	0.998	---	---	100
1112	domperidone - HL60	0.847	1	0.998	---	---	100
1113	benzethonium chloride - HL60	0.847	1	0.998	---	---	100
1114	digoxin - HL60	-0.8	1	-0.997	---	---	100
1115	fenoterol - HL60	0.842	1	0.997	---	---	100
1116	digoxigenin - PC3	-0.781	1	-0.997	---	---	100
1117	anisomycin - PC3	-0.78	1	-0.997	---	---	100
1118	clotrimazole - HL60	0.831	1	0.997	---	---	100
1119	strophanthidin - PC3	-0.762	1	-0.997	---	---	100
1120	josamycin - HL60	0.82	1	0.996	---	---	100
1121	desoxycortone - PC3	0.819	1	0.996	---	---	100
1122	lycorine - HL60	-0.744	1	-0.996	---	---	100
1123	skimmianine - PC3	0.819	1	0.996	---	---	100
1124	clomipramine - PC3	-0.726	1	-0.995	---	---	100
1125	decitabine - MCF7	0.803	1	0.995	---	---	100
1126	Prestwick-984 - HL60	0.798	1	0.995	---	---	100
1127	cicloheximide - PC3	-0.72	1	-0.995	---	---	100
1128	sanguinarine - HL60	-0.715	1	-0.994	---	---	100
1129	natamycin - HL60	-0.714	1	-0.994	---	---	100
1130	Prestwick-665 - HL60	-0.714	1	-0.994	---	---	100
1131	reserpine - PC3	0.782	1	0.994	---	---	100
1132	digitoxigenin - PC3	-0.712	1	-0.994	---	---	100
1133	diphenhydramine - HL60	0.78	1	0.994	---	---	100
1134	epiandrosterone - PC3	0.777	1	0.993	---	---	100
1135	pyrvinium - HL60	-0.711	1	-0.993	---	---	100
1136	enilconazole - HL60	0.768	1	0.993	---	---	100
1137	ouabain - HL60	-0.708	1	-0.993	---	---	100
1138	levopropoxyphene - HL60	0.768	1	0.993	---	---	100
1139	ouabain - PC3	-0.703	1	-0.993	---	---	100
1140	doxorubicin - PC3	0.766	1	0.992	---	---	100
1141	cyclic adenosine monophosphate - HL60	0.761	1	0.992	---	---	100
1142	primidone - HL60	0.759	1	0.992	---	---	100
1143	fenbufen - HL60	0.755	1	0.992	---	---	100
1144	isoxicam - HL60	0.754	1	0.991	---	---	100
1145	thiocolchicoside - HL60	0.747	1	0.991	---	---	100
1146	ethisterone - HL60	0.739	1	0.99	---	---	100
1147	loracarbef - HL60	0.739	1	0.99	---	---	100
1148	bephenium hydroxynaphthoate - HL60	-0.669	1	-0.99	---	---	100
1149	propidium iodide - HL60	0.733	1	0.99	---	---	100
1150	helveticoside - HL60	-0.668	1	-0.99	---	---	100
1151	velnacrine - PC3	-0.667	1	-0.989	---	---	100
1152	ceftazidime - MCF7	-0.665	1	-0.989	---	---	100
1153	isoflupredone - HL60	0.731	1	0.989	---	---	100
1154	carteolol - HL60	0.731	1	0.989	---	---	100
1155	1,5-isoquinolinediol - HL60	0.731	1	0.989	---	---	100
1156	clofazimine - PC3	-0.66	1	-0.988	---	---	100
1157	Prestwick-1103 - HL60	0.727	1	0.988	---	---	100
1158	biotin - MCF7	-0.658	1	-0.988	---	---	100
1159	puromycin - PC3	-0.658	1	-0.988	---	---	100
1160	digoxigenin - HL60	-0.656	1	-0.988	---	---	100
1161	sertaconazole - HL60	0.722	1	0.987	---	---	100
1162	netilmicin - PC3	-0.651	1	-0.987	---	---	100
1163	eticlopride - HL60	0.715	1	0.987	---	---	100
1164	ipratropium bromide - HL60	-0.647	1	-0.987	---	---	100
1165	prilocaine - HL60	0.714	1	0.987	---	---	100
1166	pronetalol - HL60	-0.647	1	-0.987	---	---	100
1167	penbutolol - HL60	0.713	1	0.986	---	---	100
1168	STOCK1N-35696 - MCF7	-0.646	1	-0.986	---	---	100
1169	nizatidine - HL60	0.711	1	0.986	---	---	100
1170	STOCK1N-35696 - PC3	-0.644	1	-0.986	---	---	100
1171	N6-methyladenosine - HL60	0.71	1	0.986	---	---	100
1172	lanatoside C - HL60	-0.643	1	-0.986	---	---	100
1173	tanespimycin - SKMEL5	0.703	1	0.985	---	---	100
1174	zaprinast - HL60	0.702	1	0.984	---	---	100
1175	MG-262 - MCF7	-0.635	1	-0.984	---	---	100
1176	benzocaine - HL60	0.701	1	0.984	---	---	100
1177	cantharidin - HL60	-0.633	1	-0.984	---	---	100
1178	pizotifen - HL60	0.7	1	0.984	---	---	100
1179	calcium folinate - HL60	0.699	1	0.984	---	---	100
1180	meprylcaine - HL60	0.696	1	0.983	---	---	100
1181	proadifen - PC3	-0.625	1	-0.983	---	---	100
1182	methapyrilene - PC3	-0.621	1	-0.982	---	---	100
1183	boldine - PC3	-0.619	1	-0.982	---	---	100
1184	karakoline - HL60	0.692	1	0.982	---	---	100
1185	flufenamic acid - HL60	0.69	1	0.981	---	---	100
1186	anisomycin - HL60	-0.617	1	-0.981	---	---	100
1187	alpha-ergocryptine - HL60	0.684	1	0.98	---	---	100
1188	securinine - HL60	-0.615	1	-0.98	---	---	100
1189	bromocriptine - HL60	0.684	1	0.98	---	---	100
1190	simvastatin - PC3	0.684	1	0.98	---	---	100
1191	ciclopirox - HL60	-0.612	1	-0.98	---	---	100
1192	N-acetylmuramic acid - HL60	0.682	1	0.98	---	---	100
1193	tetrahydroalstonine - HL60	0.681	1	0.979	---	---	100
1194	chloropyramine - HL60	0.678	1	0.979	---	---	100
1195	hydrocotarnine - PC3	-0.611	1	-0.979	---	---	100
1196	triflupromazine - HL60	0.677	1	0.979	---	---	100
1197	lasalocid - HL60	-0.61	1	-0.978	---	---	100
1198	mycophenolic acid - PC3	0.677	1	0.978	---	---	100
1199	2-aminobenzenesulfonamide - PC3	0.676	1	0.978	---	---	100
1200	ellipticine - HL60	-0.608	1	-0.978	---	---	100
1201	niclosamide - HL60	-0.607	1	-0.978	---	---	100
1202	saquinavir - HL60	0.673	1	0.978	---	---	100
1203	sitosterol - PC3	0.673	1	0.977	---	---	100
1204	morantel - HL60	-0.603	1	-0.977	---	---	100
1205	thioguanosine - HL60	-0.603	1	-0.977	---	---	100
1206	methylbenzethonium chloride - HL60	0.67	1	0.976	---	---	100
1207	azapropazone - HL60	0.669	1	0.976	---	---	100
1208	trihexyphenidyl - HL60	0.668	1	0.976	---	---	100
1209	adrenosterone - HL60	0.668	1	0.975	---	---	100
1210	luteolin - HL60	-0.596	1	-0.975	---	---	100
1211	butyl hydroxybenzoate - HL60	0.666	1	0.975	---	---	100
1212	cefazolin - HL60	0.666	1	0.975	---	---	100
1213	riluzole - HL60	0.665	1	0.974	---	---	100
1214	prazosin - PC3	0.665	1	0.974	---	---	100
1215	indapamide - HL60	0.663	1	0.974	---	---	100
1216	betulin - HL60	0.663	1	0.974	---	---	100
1217	liothyronine - HL60	-0.593	1	-0.974	---	---	100
1218	Prestwick-664 - HL60	-0.591	1	-0.973	---	---	100
1219	sulmazole - HL60	0.66	1	0.973	---	---	100
1220	clioquinol - PC3	-0.59	1	-0.972	---	---	100
1221	griseofulvin - HL60	0.658	1	0.972	---	---	100
1222	minoxidil - HL60	0.657	1	0.972	---	---	100
1223	oxprenolol - PC3	-0.59	1	-0.972	---	---	100
1224	chlorphenesin - PC3	-0.59	1	-0.972	---	---	100
1225	xylazine - HL60	-0.588	1	-0.972	---	---	100
1226	securinine - PC3	-0.587	1	-0.971	---	---	100
1227	alexidine - HL60	0.654	1	0.971	---	---	100
1228	ribostamycin - HL60	-0.587	1	-0.971	---	---	100
1229	thiamazole - HL60	0.654	1	0.971	---	---	100
1230	cefixime - HL60	0.651	1	0.971	---	---	100
1231	spiperone - PC3	-0.584	1	-0.971	---	---	100
1232	ethotoin - HL60	-0.583	1	-0.97	---	---	100
1233	orphenadrine - HL60	0.645	1	0.97	---	---	100
1234	thiostrepton - HL60	-0.581	1	-0.969	---	---	100
1235	pentetrazol - HL60	-0.581	1	-0.969	---	---	100
1236	MG-132 - MCF7	-0.58	1	-0.968	---	---	100
1237	atovaquone - HL60	-0.58	1	-0.968	---	---	100
1238	profenamine - PC3	-0.58	1	-0.968	---	---	100
1239	8-azaguanine - PC3	-0.579	1	-0.968	---	---	100
1240	Prestwick-674 - HL60	-0.578	1	-0.967	---	---	100
1241	nadide - HL60	0.642	1	0.967	---	---	100
1242	pivmecillinam - HL60	0.642	1	0.967	---	---	100
1243	pyrvinium - PC3	-0.577	1	-0.967	---	---	100
1244	noscapine - PC3	-0.576	1	-0.967	---	---	100
1245	berberine - HL60	-0.576	1	-0.967	---	---	100
1246	fosfosal - HL60	-0.574	1	-0.966	---	---	100
1247	ampicillin - HL60	0.641	1	0.966	---	---	100
1248	(+)-isoprenaline - HL60	0.64	1	0.966	---	---	100
1249	Trolox C - HL60	-0.572	1	-0.966	---	---	100
1250	dorzolamide - HL60	-0.572	1	-0.966	---	---	100
1251	miconazole - HL60	0.64	1	0.966	---	---	100
1252	gossypol - HL60	-0.572	1	-0.965	---	---	100
1253	carisoprodol - HL60	0.638	1	0.965	---	---	100
1254	carbachol - PC3	-0.569	1	-0.964	---	---	100
1255	deptropine - PC3	-0.568	1	-0.964	---	---	100
1256	ribavirin - HL60	0.636	1	0.964	---	---	100
1257	parthenolide - PC3	-0.567	1	-0.963	---	---	100
1258	moxonidine - HL60	-0.567	1	-0.963	---	---	100
1259	sulpiride - HL60	0.634	1	0.963	---	---	100
1260	flecainide - HL60	0.634	1	0.963	---	---	100
1261	tracazolate - HL60	-0.565	1	-0.963	---	---	100
1262	cloxacillin - PC3	0.633	1	0.962	---	---	100
1263	mevalolactone - HL60	-0.564	1	-0.962	---	---	100
1264	vitexin - HL60	0.632	1	0.962	---	---	100
1265	midecamycin - HL60	0.632	1	0.962	---	---	100
1266	paclitaxel - HL60	0.631	1	0.961	---	---	100
1267	sirolimus - ssMCF7	-0.562	1	-0.961	---	---	100
1268	tetrandrine - PC3	0.631	1	0.961	---	---	100
1269	dexibuprofen - PC3	-0.562	1	-0.961	---	---	100
1270	naringin - HL60	-0.561	1	-0.961	---	---	100
1271	atropine oxide - HL60	0.63	1	0.96	---	---	100
1272	lumicolchicine - MCF7	-0.561	1	-0.96	---	---	100
1273	LY-294002 - ssMCF7	-0.56	1	-0.96	---	---	100
1274	coralyne - HL60	-0.559	1	-0.96	---	---	100
1275	ramifenazone - HL60	0.627	1	0.96	---	---	100
1276	dantrolene - HL60	0.627	1	0.96	---	---	100
1277	hydrastine hydrochloride - HL60	0.626	1	0.96	---	---	100
1278	protoveratrine A - HL60	-0.559	1	-0.959	---	---	100
1279	dicloxacillin - HL60	-0.558	1	-0.959	---	---	100
1280	PNU-0293363 - MCF7	0.626	1	0.959	---	---	100
1281	allantoin - HL60	-0.558	1	-0.959	---	---	100
1282	molsidomine - HL60	0.625	1	0.959	---	---	100
1283	sulfametoxydiazine - HL60	-0.558	1	-0.959	---	---	100
1284	diphemanil metilsulfate - HL60	0.623	1	0.959	---	---	100
1285	naftidrofuryl - HL60	-0.557	1	-0.958	---	---	100
1286	strophanthidin - HL60	-0.557	1	-0.958	---	---	100
1287	cycloserine - HL60	-0.556	1	-0.958	---	---	100
1288	phensuximide - PC3	-0.555	1	-0.958	---	---	100
1289	fludroxycortide - HL60	-0.555	1	-0.958	---	---	100
1290	chlorprothixene - PC3	-0.555	1	-0.957	---	---	100
1291	fasudil - PC3	0.62	1	0.957	---	---	100
1292	hydroxyachillin - HL60	0.619	1	0.957	---	---	100
1293	tropicamide - HL60	-0.553	1	-0.957	---	---	100
1294	podophyllotoxin - PC3	0.619	1	0.956	---	---	100
1295	etifenin - HL60	-0.553	1	-0.956	---	---	100
1296	nabumetone - HL60	0.619	1	0.956	---	---	100
1297	zidovudine - PC3	0.617	1	0.956	---	---	100
1298	boldine - HL60	0.617	1	0.956	---	---	100
1299	mepyramine - PC3	-0.552	1	-0.955	---	---	100
1300	cefoxitin - HL60	-0.552	1	-0.955	---	---	100
1301	pilocarpine - HL60	0.615	1	0.955	---	---	100
1302	amodiaquine - PC3	-0.551	1	-0.955	---	---	100
1303	chlorogenic acid - HL60	0.615	1	0.955	---	---	100
1304	cephaeline - HL60	-0.551	1	-0.954	---	---	100
1305	tiletamine - HL60	0.614	1	0.954	---	---	100
1306	kanamycin - HL60	0.613	1	0.954	---	---	100
1307	(+/-)-catechin - HL60	0.612	1	0.953	---	---	100
1308	napelline - HL60	-0.548	1	-0.953	---	---	100
1309	physostigmine - HL60	0.611	1	0.953	---	---	100
1310	arcaine - HL60	-0.548	1	-0.953	---	---	100
1311	esculetin - HL60	0.61	1	0.952	---	---	100
1312	clioquinol - HL60	-0.547	1	-0.952	---	---	100
1313	fenofibrate - HL60	0.608	1	0.952	---	---	100
1314	troleandomycin - HL60	0.608	1	0.952	---	---	100
1315	clemizole - HL60	0.607	1	0.951	---	---	100
1316	betamethasone - HL60	0.606	1	0.951	---	---	100
1317	perphenazine - HL60	0.605	1	0.951	---	---	100
1318	piroxicam - PC3	0.604	1	0.95	---	---	100
1319	loxapine - PC3	-0.542	1	-0.95	---	---	100
1320	piribedil - HL60	-0.541	1	-0.95	---	---	100
1321	atractyloside - HL60	0.603	1	0.95	---	---	100
1322	decamethonium bromide - HL60	-0.541	1	-0.949	---	---	100
1323	pramocaine - HL60	0.601	1	0.949	---	---	100
1324	talampicillin - HL60	-0.538	1	-0.949	---	---	100
1325	trapidil - HL60	0.601	1	0.949	---	---	100
1326	aciclovir - HL60	0.6	1	0.948	---	---	100
1327	skimmianine - HL60	-0.537	1	-0.948	---	---	100
1328	pheneticillin - HL60	0.599	1	0.948	---	---	100
1329	sulfabenzamide - HL60	0.598	1	0.948	---	---	100
1330	arecoline - PC3	0.598	1	0.947	---	---	100
1331	wortmannin - ssMCF7	-0.536	1	-0.947	---	---	100
1332	estriol - HL60	-0.535	1	-0.947	---	---	100
1333	streptomycin - PC3	0.598	1	0.947	---	---	100
1334	flavoxate - HL60	-0.535	1	-0.947	---	---	100
1335	nafcillin - PC3	0.598	1	0.947	---	---	100
1336	zaprinast - PC3	0.597	1	0.947	---	---	100
1337	5286656 - MCF7	0.597	1	0.946	---	---	100
1338	gefitinib - HL60	0.596	1	0.946	---	---	100
1339	emetine - PC3	-0.534	1	-0.946	---	---	100
1340	tropine - HL60	0.594	1	0.945	---	---	100
1341	domperidone - PC3	-0.531	1	-0.945	---	---	100
1342	quinpirole - HL60	0.593	1	0.945	---	---	100
1343	tremorine - PC3	0.592	1	0.945	---	---	100
1344	ascorbic acid - HL60	0.592	1	0.945	---	---	100
1345	astemizole - HL60	0.592	1	0.944	---	---	100
1346	nafcillin - HL60	0.591	1	0.944	---	---	100
1347	nilutamide - HL60	0.591	1	0.944	---	---	100
1348	hyoscyamine - HL60	-0.53	1	-0.944	---	---	100
1349	triprolidine - HL60	-0.53	1	-0.944	---	---	100
1350	calycanthine - HL60	0.588	1	0.944	---	---	100
1351	monorden - SKMEL5	0.587	1	0.943	---	---	100
1352	alfaxalone - HL60	0.587	1	0.943	---	---	100
1353	Prestwick-682 - HL60	0.587	1	0.943	---	---	100
1354	proguanil - HL60	0.585	1	0.942	---	---	100
1355	probenecid - HL60	-0.527	1	-0.942	---	---	100
1356	pancuronium bromide - HL60	-0.526	1	-0.941	---	---	100
1357	procainamide - HL60	0.582	1	0.941	---	---	100
1358	nystatin - HL60	0.581	1	0.941	---	---	100
1359	etilefrine - HL60	-0.523	1	-0.94	---	---	100
1360	benfotiamine - HL60	-0.523	1	-0.94	---	---	100
1361	cefotiam - PC3	0.579	1	0.94	---	---	100
1362	mexiletine - HL60	0.579	1	0.94	---	---	100
1363	fasudil - MCF7	0.579	1	0.94	---	---	100
1364	hydrocotarnine - HL60	-0.522	1	-0.939	---	---	100
1365	raloxifene - ssMCF7	0.578	1	0.939	---	---	100
1366	repaglinide - HL60	-0.522	1	-0.939	---	---	100
1367	kinetin - PC3	-0.521	1	-0.939	---	---	100
1368	nitrofurantoin - HL60	-0.521	1	-0.938	---	---	100
1369	nortriptyline - HL60	0.576	1	0.938	---	---	100
1370	sulfamethizole - HL60	0.575	1	0.938	---	---	100
1371	pridinol - HL60	-0.519	1	-0.937	---	---	100
1372	butamben - HL60	0.573	1	0.937	---	---	100
1373	lysergol - HL60	0.572	1	0.936	---	---	100
1374	spectinomycin - HL60	-0.518	1	-0.936	---	---	100
1375	acenocoumarol - HL60	-0.518	1	-0.936	---	---	100
1376	ethambutol - HL60	0.572	1	0.936	---	---	100
1377	U0125 - PC3	0.571	1	0.936	---	---	100
1378	crotamiton - HL60	0.571	1	0.935	---	---	100
1379	Prestwick-981 - HL60	0.57	1	0.935	---	---	100
1380	naftifine - HL60	0.57	1	0.934	---	---	100
1381	fluorometholone - HL60	-0.516	1	-0.934	---	---	100
1382	niridazole - PC3	-0.516	1	-0.934	---	---	100
1383	ondansetron - HL60	0.569	1	0.934	---	---	100
1384	oxprenolol - HL60	-0.516	1	-0.934	---	---	100
1385	alclometasone - HL60	0.568	1	0.934	---	---	100
1386	megestrol - PC3	-0.516	1	-0.934	---	---	100
1387	sulfaphenazole - HL60	-0.514	1	-0.933	---	---	100
1388	racecadotril - HL60	0.568	1	0.933	---	---	100
1389	sulfacetamide - HL60	0.567	1	0.933	---	---	100
1390	meropenem - HL60	-0.512	1	-0.932	---	---	100
1391	citiolone - HL60	-0.512	1	-0.932	---	---	100
1392	streptozocin - HL60	0.566	1	0.932	---	---	100
1393	piperlongumine - MCF7	-0.511	1	-0.931	---	---	100
1394	ribostamycin - PC3	0.564	1	0.931	---	---	100
1395	oxybenzone - HL60	0.564	1	0.931	---	---	100
1396	prasterone - HL60	0.564	1	0.931	---	---	100
1397	betamethasone - MCF7	-0.51	1	-0.931	---	---	100
1398	tobramycin - PC3	0.564	1	0.931	---	---	100
1399	fluticasone - HL60	-0.509	1	-0.931	---	---	100
1400	sulfanilamide - HL60	-0.508	1	-0.93	---	---	100
1401	cycloserine - PC3	-0.507	1	-0.93	---	---	100
1402	mephenytoin - HL60	0.562	1	0.93	---	---	100
1403	nadolol - HL60	0.561	1	0.93	---	---	100
1404	heptaminol - HL60	0.56	1	0.929	---	---	100
1405	acepromazine - PC3	-0.505	1	-0.929	---	---	100
1406	ozagrel - HL60	0.559	1	0.929	---	---	100
1407	ivermectin - HL60	0.559	1	0.929	---	---	100
1408	amitriptyline - HL60	0.559	1	0.929	---	---	100
1409	hymecromone - HL60	0.559	1	0.928	---	---	100
1410	khellin - HL60	-0.504	1	-0.928	---	---	100
1411	emetine - HL60	-0.504	1	-0.928	---	---	100
1412	alprenolol - HL60	0.556	1	0.927	---	---	100
1413	thapsigargin - PC3	-0.503	1	-0.927	---	---	100
1414	dimenhydrinate - HL60	-0.501	1	-0.927	---	---	100
1415	epitiostanol - PC3	0.555	1	0.927	---	---	100
1416	benzylpenicillin - PC3	0.555	1	0.927	---	---	100
1417	N-acetyl-L-leucine - HL60	-0.501	1	-0.926	---	---	100
1418	desipramine - HL60	0.555	1	0.926	---	---	100
1419	dexpanthenol - HL60	0.553	1	0.926	---	---	100
1420	cefapirin - PC3	0.552	1	0.925	---	---	100
1421	promethazine - PC3	-0.499	1	-0.925	---	---	100
1422	amiprilose - HL60	-0.498	1	-0.925	---	---	100
1423	enoxacin - HL60	0.551	1	0.925	---	---	100
1424	Prestwick-972 - HL60	0.55	1	0.924	---	---	100
1425	chloramphenicol - HL60	-0.496	1	-0.924	---	---	100
1426	iocetamic acid - PC3	0.549	1	0.924	---	---	100
1427	1,4-chrysenequinone - PC3	-0.496	1	-0.923	---	---	100
1428	methanthelinium bromide - HL60	0.549	1	0.923	---	---	100
1429	camptothecin - PC3	0.549	1	0.923	---	---	100
1430	nefopam - PC3	-0.495	1	-0.923	---	---	100
1431	ambroxol - HL60	0.548	1	0.923	---	---	100
1432	urapidil - HL60	-0.495	1	-0.923	---	---	100
1433	letrozole - HL60	-0.494	1	-0.922	---	---	100
1434	oleandomycin - HL60	0.547	1	0.922	---	---	100
1435	solanine - HL60	-0.493	1	-0.922	---	---	100
1436	phenacetin - HL60	-0.493	1	-0.921	---	---	100
1437	mometasone - PC3	-0.493	1	-0.921	---	---	100
1438	propoxycaine - PC3	0.545	1	0.921	---	---	100
1439	medrysone - HL60	-0.492	1	-0.92	---	---	100
1440	5186324 - MCF7	0.544	1	0.92	---	---	100
1441	clindamycin - HL60	-0.492	1	-0.92	---	---	100
1442	cicloheximide - HL60	-0.492	1	-0.92	---	---	100
1443	pindolol - HL60	0.543	1	0.92	---	---	100
1444	bacitracin - HL60	0.542	1	0.919	---	---	100
1445	tioguanine - MCF7	-0.491	1	-0.919	---	---	100
1446	3-acetylcoumarin - HL60	-0.491	1	-0.919	---	---	100
1447	adiphenine - HL60	0.542	1	0.919	---	---	100
1448	colecalciferol - HL60	-0.49	1	-0.919	---	---	100
1449	capsaicin - HL60	-0.49	1	-0.918	---	---	100
1450	buspirone - HL60	-0.49	1	-0.918	---	---	100
1451	guanethidine - MCF7	0.539	1	0.918	---	---	100
1452	tremorine - HL60	-0.489	1	-0.917	---	---	100
1453	triflupromazine - PC3	0.539	1	0.917	---	---	100
1454	oxamniquine - HL60	-0.489	1	-0.917	---	---	100
1455	zardaverine - HL60	-0.489	1	-0.917	---	---	100
1456	cinoxacin - HL60	-0.488	1	-0.916	---	---	100
1457	leflunomide - HL60	0.536	1	0.916	---	---	100
1458	etanidazole - HL60	-0.488	1	-0.916	---	---	100
1459	monocrotaline - HL60	0.535	1	0.916	---	---	100
1460	cyanocobalamin - PC3	0.535	1	0.916	---	---	100
1461	PF-00875133-00 - PC3	0.535	1	0.915	---	---	100
1462	etomidate - HL60	0.534	1	0.915	---	---	100
1463	quipazine - PC3	-0.487	1	-0.915	---	---	100
1464	cortisone - HL60	0.534	1	0.915	---	---	100
1465	letrozole - PC3	0.534	1	0.915	---	---	100
1466	tolazamide - PC3	-0.487	1	-0.914	---	---	100
1467	cyclizine - HL60	-0.486	1	-0.914	---	---	100
1468	metrizamide - HL60	0.533	1	0.914	---	---	100
1469	ceforanide - PC3	0.533	1	0.913	---	---	100
1470	betulinic acid - PC3	0.532	1	0.913	---	---	100
1471	natamycin - PC3	0.532	1	0.913	---	---	100
1472	isopropamide iodide - HL60	-0.486	1	-0.913	---	---	100
1473	tamoxifen - ssMCF7	0.532	1	0.913	---	---	100
1474	tetramisole - HL60	-0.485	1	-0.913	---	---	100
1475	tiabendazole - PC3	0.532	1	0.913	---	---	100
1476	ergocalciferol - PC3	0.531	1	0.912	---	---	100
1477	caffeic acid - MCF7	-0.485	1	-0.912	---	---	100
1478	mefenamic acid - HL60	0.53	1	0.912	---	---	100
1479	thioperamide - PC3	-0.484	1	-0.911	---	---	100
1480	Prestwick-920 - HL60	0.529	1	0.911	---	---	100
1481	dequalinium chloride - HL60	-0.483	1	-0.911	---	---	100
1482	ciprofibrate - HL60	0.529	1	0.911	---	---	100
1483	phenanthridinone - MCF7	0.528	1	0.911	---	---	100
1484	novobiocin - HL60	0.528	1	0.91	---	---	100
1485	15-delta prostaglandin J2 - SKMEL5	-0.482	1	-0.91	---	---	100
1486	ioversol - HL60	-0.482	1	-0.91	---	---	100
1487	nizatidine - PC3	0.527	1	0.909	---	---	100
1488	retrorsine - HL60	-0.481	1	-0.909	---	---	100
1489	sulfamonomethoxine - PC3	0.525	1	0.909	---	---	100
1490	sulfinpyrazone - HL60	0.525	1	0.908	---	---	100
1491	colchicine - HL60	-0.479	1	-0.908	---	---	100
1492	pararosaniline - MCF7	-0.479	1	-0.908	---	---	100
1493	ethosuximide - HL60	0.524	1	0.908	---	---	100
1494	eucatropine - HL60	-0.478	1	-0.907	---	---	100
1495	furosemide - HL60	0.524	1	0.907	---	---	100
1496	5666823 - MCF7	0.523	1	0.907	---	---	100
1497	piromidic acid - PC3	0.522	1	0.906	---	---	100
1498	danazol - HL60	-0.476	1	-0.906	---	---	100
1499	isometheptene - HL60	0.522	1	0.906	---	---	100
1500	benzylpenicillin - HL60	-0.476	1	-0.906	---	---	100
1501	carbenoxolone - HL60	0.521	1	0.906	---	---	100
1502	fusidic acid - HL60	0.52	1	0.905	---	---	100
1503	doxazosin - HL60	-0.475	1	-0.905	---	---	100
1504	fipexide - PC3	0.52	1	0.905	---	---	100
1505	betahistine - HL60	-0.473	1	-0.904	---	---	100
1506	rilmenidine - HL60	0.519	1	0.904	---	---	100
1507	butoconazole - HL60	0.518	1	0.904	---	---	100
1508	PF-00539758-00 - MCF7	-0.473	1	-0.903	---	---	100
1509	ketoconazole - PC3	0.517	1	0.903	---	---	100
1510	albendazole - HL60	-0.472	1	-0.903	---	---	100
1511	apigenin - HL60	-0.471	1	-0.902	---	---	100
1512	chenodeoxycholic acid - PC3	0.516	1	0.902	---	---	100
1513	cyclic adenosine monophosphate - PC3	-0.471	1	-0.902	---	---	100
1514	theobromine - PC3	-0.471	1	-0.902	---	---	100
1515	levothyroxine sodium - HL60	-0.47	1	-0.902	---	---	100
1516	pinacidil - HL60	-0.47	1	-0.901	---	---	100
1517	methyldopa - HL60	-0.47	1	-0.901	---	---	100
1518	ketoprofen - HL60	0.512	1	0.9	---	---	100
1519	theophylline - HL60	0.511	1	0.9	---	---	100
1520	budesonide - HL60	0.511	1	0.9	---	---	100
1521	cotinine - HL60	0.51	1	0.899	---	---	100
1522	biperiden - PC3	-0.467	1	-0.898	---	---	100
1523	fluspirilene - PC3	-0.467	1	-0.898	---	---	100
1524	harmol - PC3	-0.467	1	-0.898	---	---	100
1525	Chicago Sky Blue 6B - PC3	0.506	1	0.897	---	---	100
1526	palmatine - HL60	-0.466	1	-0.897	---	---	100
1527	pyridoxine - HL60	0.506	1	0.897	---	---	100
1528	propantheline bromide - PC3	-0.465	1	-0.896	---	---	100
1529	clorsulon - HL60	0.504	1	0.896	---	---	100
1530	metyrapone - HL60	-0.464	1	-0.896	---	---	100
1531	Prestwick-642 - HL60	0.504	1	0.895	---	---	100
1532	dexamethasone - ssMCF7	0.502	1	0.895	---	---	100
1533	Prestwick-642 - PC3	0.502	1	0.895	---	---	100
1534	monocrotaline - PC3	-0.463	1	-0.894	---	---	100
1535	cefalonium - HL60	-0.463	1	-0.894	---	---	100
1536	fisetin - PC3	0.501	1	0.894	---	---	100
1537	luteolin - PC3	-0.463	1	-0.894	---	---	100
1538	flunarizine - HL60	-0.463	1	-0.894	---	---	100
1539	methazolamide - HL60	-0.463	1	-0.893	---	---	100
1540	esculin - PC3	0.5	1	0.893	---	---	100
1541	mercaptopurine - PC3	0.5	1	0.893	---	---	100
1542	4-hydroxyphenazone - HL60	0.499	1	0.893	---	---	100
1543	ganciclovir - HL60	-0.462	1	-0.893	---	---	100
1544	pseudopelletierine - HL60	0.499	1	0.892	---	---	100
1545	methocarbamol - PC3	0.498	1	0.892	---	---	100
1546	acetohexamide - HL60	0.498	1	0.892	---	---	100
1547	merbromin - HL60	0.497	1	0.891	---	---	100
1548	nifuroxazide - HL60	-0.461	1	-0.891	---	---	100
1549	oxybutynin - HL60	0.496	1	0.891	---	---	100
1550	nimesulide - PC3	-0.46	1	-0.891	---	---	100
1551	(-)-MK-801 - HL60	-0.46	1	-0.89	---	---	100
1552	rimexolone - HL60	-0.46	1	-0.89	---	---	100
1553	megestrol - HL60	0.496	1	0.89	---	---	100
1554	imipramine - PC3	-0.46	1	-0.89	---	---	100
1555	mesoridazine - HL60	0.495	1	0.89	---	---	100
1556	naftopidil - HL60	-0.459	1	-0.89	---	---	100
1557	ipratropium bromide - MCF7	-0.459	1	-0.889	---	---	100
1558	piperlongumine - HL60	-0.459	1	-0.889	---	---	100
1559	bupropion - PC3	-0.459	1	-0.889	---	---	100
1560	cefoperazone - PC3	0.493	1	0.889	---	---	100
1561	scoulerine - HL60	0.493	1	0.888	---	---	100
1562	laudanosine - HL60	-0.458	1	-0.888	---	---	100
1563	furazolidone - HL60	0.493	1	0.888	---	---	100
1564	dipivefrine - HL60	-0.458	1	-0.888	---	---	100
1565	hesperidin - HL60	0.492	1	0.888	---	---	100
1566	dacarbazine - HL60	0.492	1	0.887	---	---	100
1567	roxithromycin - PC3	-0.458	1	-0.887	---	---	100
1568	butirosin - PC3	0.491	1	0.887	---	---	100
1569	selegiline - PC3	0.491	1	0.887	---	---	100
1570	chrysin - HL60	-0.457	1	-0.886	---	---	100
1571	dydrogesterone - HL60	0.491	1	0.886	---	---	100
1572	loxapine - HL60	-0.457	1	-0.886	---	---	100
1573	timolol - PC3	-0.457	1	-0.886	---	---	100
1574	harmaline - HL60	-0.456	1	-0.886	---	---	100
1575	5140203 - MCF7	0.488	1	0.885	---	---	100
1576	N6-methyladenosine - PC3	-0.456	1	-0.885	---	---	100
1577	glycocholic acid - HL60	-0.455	1	-0.884	---	---	100
1578	zomepirac - HL60	-0.455	1	-0.884	---	---	100
1579	bezafibrate - PC3	-0.454	1	-0.884	---	---	100
1580	flucloxacillin - PC3	0.484	1	0.884	---	---	100
1581	fluvoxamine - HL60	-0.454	1	-0.883	---	---	100
1582	flumequine - HL60	-0.454	1	-0.883	---	---	100
1583	oxymetazoline - MCF7	0.483	1	0.883	---	---	100
1584	nefopam - HL60	0.483	1	0.883	---	---	100
1585	verapamil - HL60	0.483	1	0.883	---	---	100
1586	minocycline - PC3	-0.453	1	-0.882	---	---	100
1587	todralazine - HL60	-0.453	1	-0.882	---	---	100
1588	etidronic acid - HL60	-0.453	1	-0.882	---	---	100
1589	isoniazid - HL60	-0.452	1	-0.882	---	---	100
1590	palmatine - PC3	-0.452	1	-0.881	---	---	100
1591	co-dergocrine mesilate - PC3	0.481	1	0.881	---	---	100
1592	ribavirin - PC3	0.481	1	0.881	---	---	100
1593	tolazoline - HL60	-0.451	1	-0.881	---	---	100
1594	metformin - HL60	0.48	1	0.88	---	---	100
1595	meptazinol - PC3	-0.451	1	-0.88	---	---	100
1596	nomegestrol - PC3	0.48	1	0.88	---	---	100
1597	adenosine phosphate - PC3	-0.451	1	-0.88	---	---	100
1598	mercaptopurine - MCF7	0.48	1	0.879	---	---	100
1599	troleandomycin - MCF7	0.48	1	0.879	---	---	100
1600	orciprenaline - PC3	0.479	1	0.879	---	---	100
1601	guanfacine - HL60	0.479	1	0.879	---	---	100
1602	Prestwick-692 - HL60	0.478	1	0.879	---	---	100
1603	fursultiamine - HL60	-0.45	1	-0.878	---	---	100
1604	piperine - HL60	0.477	1	0.878	---	---	100
1605	dicycloverine - HL60	0.477	1	0.878	---	---	100
1606	diethylstilbestrol - HL60	0.477	1	0.878	---	---	100
1607	N-acetyl-L-leucine - PC3	-0.449	1	-0.877	---	---	100
1608	aminohippuric acid - HL60	-0.449	1	-0.877	---	---	100
1609	dexibuprofen - HL60	0.477	1	0.877	---	---	100
1610	tacrine - PC3	-0.449	1	-0.877	---	---	100
1611	chlorogenic acid - PC3	0.477	1	0.877	---	---	100
1612	clidinium bromide - HL60	-0.449	1	-0.877	---	---	100
1613	sitosterol - HL60	-0.449	1	-0.877	---	---	100
1614	clebopride - HL60	-0.449	1	-0.876	---	---	100
1615	0297417-0002B - PC3	0.474	1	0.875	---	---	100
1616	pipemidic acid - HL60	-0.448	1	-0.875	---	---	100
1617	7-aminocephalosporanic acid - PC3	0.473	1	0.875	---	---	100
1618	spaglumic acid - MCF7	0.473	1	0.875	---	---	100
1619	furazolidone - PC3	0.473	1	0.874	---	---	100
1620	beta-escin - HL60	-0.447	1	-0.874	---	---	100
1621	lisuride - HL60	0.472	1	0.874	---	---	100
1622	clotrimazole - PC3	-0.447	1	-0.874	---	---	100
1623	drofenine - HL60	-0.446	1	-0.873	---	---	100
1624	azapropazone - PC3	0.471	1	0.873	---	---	100
1625	etodolac - HL60	0.471	1	0.873	---	---	100
1626	vancomycin - PC3	-0.445	1	-0.873	---	---	100
1627	coralyne - PC3	0.47	1	0.873	---	---	100
1628	propranolol - HL60	0.47	1	0.873	---	---	100
1629	bethanechol - PC3	-0.445	1	-0.872	---	---	100
1630	N-phenylanthranilic acid - MCF7	0.47	1	0.872	---	---	100
1631	chloropyramine - PC3	-0.445	1	-0.872	---	---	100
1632	seneciphylline - PC3	0.468	1	0.872	---	---	100
1633	azacitidine - PC3	0.468	1	0.871	---	---	100
1634	5109870 - MCF7	-0.444	1	-0.871	---	---	100
1635	ketoconazole - HL60	0.468	1	0.871	---	---	100
1636	cisapride - HL60	-0.443	1	-0.871	---	---	100
1637	Prestwick-675 - HL60	0.467	1	0.871	---	---	100
1638	sodium phenylbutyrate - PC3	0.466	1	0.87	---	---	100
1639	sulfadoxine - PC3	-0.443	1	-0.87	---	---	100
1640	levamisole - HL60	0.466	1	0.87	---	---	100
1641	metampicillin - HL60	-0.443	1	-0.87	---	---	100
1642	bupropion - HL60	0.465	1	0.87	---	---	100
1643	ciclosporin - PC3	0.465	1	0.869	---	---	100
1644	mesalazine - PC3	-0.443	1	-0.869	---	---	100
1645	cyclopentolate - HL60	0.465	1	0.869	---	---	100
1646	epivincamine - PC3	-0.443	1	-0.869	---	---	100
1647	flutamide - HL60	-0.442	1	-0.869	---	---	100
1648	hydroquinine - PC3	0.463	1	0.869	---	---	100
1649	ramifenazone - PC3	-0.441	1	-0.868	---	---	100
1650	yohimbic acid - MCF7	0.462	1	0.867	---	---	100
1651	bretylium tosilate - HL60	0.461	1	0.867	---	---	100
1652	tetramisole - PC3	-0.44	1	-0.867	---	---	100
1653	isoflupredone - PC3	0.461	1	0.867	---	---	100
1654	etofylline - HL60	-0.439	1	-0.866	---	---	100
1655	meclocycline - PC3	0.46	1	0.866	---	---	100
1656	levothyroxine sodium - PC3	0.46	1	0.865	---	---	100
1657	azacyclonol - HL60	-0.438	1	-0.865	---	---	100
1658	arcaine - PC3	0.459	1	0.864	---	---	100
1659	risperidone - HL60	-0.437	1	-0.864	---	---	100
1660	nitrofural - HL60	0.457	1	0.863	---	---	100
1661	tacrine - HL60	-0.437	1	-0.863	---	---	100
1662	folic acid - HL60	-0.437	1	-0.863	---	---	100
1663	dosulepin - HL60	0.455	1	0.863	---	---	100
1664	atovaquone - PC3	0.454	1	0.862	---	---	100
1665	sulfasalazine - HL60	0.454	1	0.862	---	---	100
1666	clofilium tosylate - PC3	-0.436	1	-0.862	---	---	100
1667	tetroquinone - HL60	-0.435	1	-0.861	---	---	100
1668	trimethoprim - HL60	0.453	1	0.861	---	---	100
1669	bambuterol - HL60	-0.434	1	-0.861	---	---	100
1670	primidone - PC3	0.452	1	0.861	---	---	100
1671	atropine methonitrate - PC3	0.452	1	0.86	---	---	100
1672	dexpropranolol - MCF7	0.452	1	0.86	---	---	100
1673	flunisolide - HL60	-0.434	1	-0.86	---	---	100
1674	cefoperazone - MCF7	0.451	1	0.86	---	---	100
1675	triprolidine - PC3	-0.433	1	-0.86	---	---	100
1676	nystatin - MCF7	0.45	1	0.859	---	---	100
1677	estrone - HL60	0.45	1	0.859	---	---	100
1678	6-azathymine - PC3	0.45	1	0.859	---	---	100
1679	puromycin - HL60	-0.433	1	-0.859	---	---	100
1680	flavoxate - PC3	-0.433	1	-0.859	---	---	100
1681	desoxycortone - HL60	-0.432	1	-0.859	---	---	100
1682	tiapride - HL60	0.45	1	0.859	---	---	100
1683	flurbiprofen - HL60	0.449	1	0.859	---	---	100
1684	Prestwick-1103 - PC3	0.449	1	0.858	---	---	100
1685	yohimbic acid - PC3	0.449	1	0.858	---	---	100
1686	ketorolac - HL60	0.449	1	0.858	---	---	100
1687	guanadrel - HL60	0.448	1	0.858	---	---	100
1688	sulfamerazine - HL60	-0.43	1	-0.857	---	---	100
1689	trioxysalen - PC3	0.447	1	0.857	---	---	100
1690	bupivacaine - PC3	-0.43	1	-0.856	---	---	100
1691	chenodeoxycholic acid - HL60	0.445	1	0.856	---	---	100
1692	carbenoxolone - PC3	0.445	1	0.856	---	---	100
1693	pivampicillin - PC3	0.445	1	0.855	---	---	100
1694	apramycin - HL60	-0.429	1	-0.855	---	---	100
1695	fluvoxamine - PC3	-0.429	1	-0.855	---	---	100
1696	ketanserin - HL60	-0.429	1	-0.855	---	---	100
1697	naphazoline - HL60	-0.429	1	-0.854	---	---	100
1698	diflorasone - PC3	0.442	1	0.854	---	---	100
1699	picotamide - HL60	-0.429	1	-0.854	---	---	100
1700	cefixime - PC3	0.441	1	0.854	---	---	100
1701	mephenytoin - PC3	0.441	1	0.853	---	---	100
1702	fluvastatin - HL60	-0.428	1	-0.853	---	---	100
1703	sotalol - HL60	-0.427	1	-0.853	---	---	100
1704	tetracycline - HL60	0.44	1	0.853	---	---	100
1705	corynanthine - PC3	0.44	1	0.853	---	---	100
1706	cefalexin - PC3	-0.426	1	-0.852	---	---	100
1707	3-hydroxy-DL-kynurenine - HL60	0.439	1	0.852	---	---	100
1708	benperidol - HL60	0.438	1	0.852	---	---	100
1709	benserazide - PC3	0.437	1	0.851	---	---	100
1710	carbarsone - PC3	0.437	1	0.851	---	---	100
1711	TTNPB - MCF7	-0.425	1	-0.851	---	---	100
1712	zalcitabine - PC3	-0.425	1	-0.85	---	---	100
1713	quercetin - HL60	-0.424	1	-0.85	---	---	100
1714	ursodeoxycholic acid - MCF7	0.435	1	0.849	---	---	100
1715	droperidol - PC3	-0.424	1	-0.849	---	---	100
1716	folic acid - PC3	-0.424	1	-0.849	---	---	100
1717	bergenin - PC3	-0.424	1	-0.849	---	---	100
1718	azlocillin - PC3	-0.424	1	-0.848	---	---	100
1719	Prestwick-967 - PC3	0.433	1	0.848	---	---	100
1720	antazoline - PC3	-0.424	1	-0.848	---	---	100
1721	enoxacin - PC3	-0.422	1	-0.848	---	---	100
1722	nocodazole - HL60	-0.422	1	-0.847	---	---	100
1723	trihexyphenidyl - MCF7	-0.422	1	-0.847	---	---	100
1724	amiodarone - HL60	-0.422	1	-0.846	---	---	100
1725	bephenium hydroxynaphthoate - PC3	0.428	1	0.846	---	---	100
1726	cinchonine - HL60	0.427	1	0.846	---	---	100
1727	trimethadione - PC3	-0.422	1	-0.846	---	---	100
1728	latamoxef - PC3	-0.421	1	-0.846	---	---	100
1729	metyrapone - PC3	0.427	1	0.846	---	---	100
1730	perhexiline - PC3	-0.421	1	-0.845	---	---	100
1731	trihexyphenidyl - PC3	-0.421	1	-0.845	---	---	100
1732	5149715 - MCF7	0.426	1	0.845	---	---	100
1733	fulvestrant - ssMCF7	-0.42	1	-0.845	---	---	100
1734	gabapentin - PC3	-0.42	1	-0.844	---	---	100
1735	stachydrine - HL60	-0.42	1	-0.844	---	---	100
1736	ornidazole - HL60	-0.42	1	-0.844	---	---	100
1737	propranolol - PC3	0.426	1	0.844	---	---	100
1738	pregnenolone - PC3	-0.419	1	-0.843	---	---	100
1739	calycanthine - PC3	-0.419	1	-0.843	---	---	100
1740	noretynodrel - PC3	0.422	1	0.843	---	---	100
1741	prednisolone - PC3	0.422	1	0.842	---	---	100
1742	hecogenin - PC3	-0.419	1	-0.842	---	---	100
1743	lovastatin - HL60	0.42	1	0.841	---	---	100
1744	riboflavin - HL60	-0.418	1	-0.841	---	---	100
1745	zimeldine - HL60	-0.418	1	-0.841	---	---	100
1746	AH-23848 - PC3	0.419	1	0.84	---	---	100
1747	oxybuprocaine - PC3	-0.417	1	-0.84	---	---	100
1748	galantamine - PC3	0.418	1	0.84	---	---	100
1749	imipenem - HL60	-0.416	1	-0.84	---	---	100
1750	terconazole - PC3	0.417	1	0.84	---	---	100
1751	canavanine - PC3	0.417	1	0.84	---	---	100
1752	vidarabine - HL60	-0.416	1	-0.84	---	---	100
1753	cefotetan - HL60	-0.416	1	-0.839	---	---	100
1754	chloropyrazine - HL60	0.417	1	0.839	---	---	100
1755	ginkgolide A - HL60	-0.416	1	-0.839	---	---	100
1756	tomatidine - PC3	-0.415	1	-0.838	---	---	100
1757	adipiodone - HL60	0.414	1	0.838	---	---	100
1758	buflomedil - PC3	-0.415	1	-0.838	---	---	100
1759	butacaine - PC3	-0.415	1	-0.838	---	---	100
1760	corticosterone - HL60	0.414	1	0.838	---	---	100
1761	LY-294002 - SKMEL5	0.414	1	0.838	---	---	100
1762	naftopidil - PC3	0.414	1	0.838	---	---	100
1763	piromidic acid - HL60	-0.415	1	-0.838	---	---	100
1764	dioxybenzone - HL60	-0.415	1	-0.838	---	---	100
1765	phenelzine - HL60	-0.414	1	-0.837	---	---	100
1766	AR-A014418 - MCF7	-0.414	1	-0.837	---	---	100
1767	calcium pantothenate - PC3	-0.414	1	-0.837	---	---	100
1768	debrisoquine - HL60	0.413	1	0.837	---	---	100
1769	riboflavin - PC3	0.413	1	0.837	---	---	100
1770	sparteine - HL60	0.412	1	0.836	---	---	100
1771	succinylsulfathiazole - PC3	0.412	1	0.836	---	---	100
1772	pralidoxime - HL60	0.411	1	0.836	---	---	100
1773	gelsemine - HL60	0.411	1	0.836	---	---	100
1774	gallamine triethiodide - HL60	-0.413	1	-0.836	---	---	100
1775	levopropoxyphene - PC3	0.41	1	0.836	---	---	100
1776	mebeverine - PC3	0.41	1	0.835	---	---	100
1777	lidocaine - HL60	-0.413	1	-0.835	---	---	100
1778	vancomycin - HL60	0.41	1	0.835	---	---	100
1779	meticrane - HL60	-0.413	1	-0.835	---	---	100
1780	roxarsone - HL60	-0.413	1	-0.835	---	---	100
1781	sulmazole - PC3	0.409	1	0.835	---	---	100
1782	docosahexaenoic acid ethyl ester - MCF7	-0.413	1	-0.834	---	---	100
1783	oxytetracycline - MCF7	-0.413	1	-0.834	---	---	100
1784	piperidolate - HL60	-0.412	1	-0.834	---	---	100
1785	butirosin - HL60	0.408	1	0.834	---	---	100
1786	isocorydine - HL60	0.408	1	0.833	---	---	100
1787	milrinone - PC3	0.408	1	0.833	---	---	100
1788	serotonin - PC3	-0.412	1	-0.833	---	---	100
1789	phenylpropanolamine - HL60	-0.411	1	-0.833	---	---	100
1790	pridinol - PC3	-0.411	1	-0.833	---	---	100
1791	alfadolone - HL60	-0.411	1	-0.833	---	---	100
1792	6-benzylaminopurine - PC3	0.406	1	0.832	---	---	100
1793	salsolidin - PC3	0.406	1	0.832	---	---	100
1794	verteporfin - HL60	-0.411	1	-0.832	---	---	100
1795	oxybuprocaine - HL60	-0.411	1	-0.832	---	---	100
1796	iobenguane - PC3	-0.411	1	-0.832	---	---	100
1797	tomelukast - MCF7	0.404	1	0.831	---	---	100
1798	dirithromycin - HL60	-0.41	1	-0.831	---	---	100
1799	chloroquine - PC3	0.402	1	0.83	---	---	100
1800	kinetin - HL60	-0.41	1	-0.83	---	---	100
1801	promazine - HL60	-0.41	1	-0.83	---	---	100
1802	tetrandrine - HL60	-0.41	1	-0.83	---	---	100
1803	bromopride - HL60	-0.41	1	-0.83	---	---	100
1804	amrinone - HL60	-0.409	1	-0.829	---	---	100
1805	androsterone - PC3	0.396	1	0.828	---	---	100
1806	pepstatin - HL60	-0.408	1	-0.828	---	---	100
1807	demecolcine - MCF7	-0.408	1	-0.828	---	---	100
1808	aconitine - PC3	0.395	1	0.828	---	---	100
1809	benzathine benzylpenicillin - PC3	-0.407	1	-0.827	---	---	100
1810	cinnarizine - HL60	-0.406	1	-0.827	---	---	100
1811	naringin - PC3	0.393	1	0.827	---	---	100
1812	quipazine - HL60	-0.406	1	-0.827	---	---	100
1813	lymecycline - HL60	-0.406	1	-0.826	---	---	100
1814	methapyrilene - HL60	0.39	1	0.826	---	---	100
1815	butyl hydroxybenzoate - PC3	0.389	1	0.826	---	---	100
1816	chlortalidone - HL60	-0.406	1	-0.826	---	---	100
1817	flucytosine - PC3	-0.406	1	-0.826	---	---	100
1818	suxibuzone - PC3	0.389	1	0.826	---	---	100
1819	10-methoxyharmalan - HL60	-0.405	1	-0.825	---	---	100
1820	Prestwick-675 - MCF7	0.388	1	0.825	---	---	100
1821	ifenprodil - HL60	-0.405	1	-0.825	---	---	100
1822	phenindione - HL60	-0.405	1	-0.825	---	---	100
1823	azlocillin - HL60	-0.405	1	-0.824	---	---	100
1824	alclometasone - PC3	0.381	1	0.824	---	---	100
1825	caffeic acid - PC3	0.38	1	0.824	---	---	100
1826	(+)-chelidonine - PC3	0.38	1	0.824	---	---	100
1827	tribenoside - PC3	-0.404	1	-0.823	---	---	100
1828	flucloxacillin - HL60	0.377	1	0.823	---	---	100
1829	xylometazoline - PC3	0.377	1	0.823	---	---	100
1830	chlorpropamide - PC3	0.375	1	0.822	---	---	100
1831	harmaline - PC3	-0.403	1	-0.822	---	---	100
1832	vigabatrin - MCF7	0.375	1	0.822	---	---	100
1833	gabexate - PC3	-0.402	1	-0.822	---	---	100
1834	3-aminobenzamide - MCF7	0.374	1	0.822	---	---	100
1835	kanamycin - PC3	-0.402	1	-0.822	---	---	100
1836	dinoprost - HL60	0.374	1	0.821	---	---	100
1837	cyclopenthiazide - PC3	-0.401	1	-0.821	---	---	100
1838	metitepine - PC3	0.373	1	0.821	---	---	100
1839	desipramine - PC3	-0.401	1	-0.821	---	---	100
1840	cinchocaine - HL60	0.371	1	0.821	---	---	100
1841	acebutolol - HL60	0.371	1	0.82	---	---	100
1842	pipenzolate bromide - HL60	-0.4	1	-0.82	---	---	100
1843	mepacrine - MCF7	-0.4	1	-0.819	---	---	100
1844	wortmannin - SKMEL5	0.369	1	0.819	---	---	100
1845	torasemide - HL60	-0.399	1	-0.819	---	---	100
1846	solanine - PC3	-0.399	1	-0.819	---	---	100
1847	alsterpaullone - MCF7	0.367	1	0.819	---	---	100
1848	methyldopate - PC3	0.367	1	0.818	---	---	100
1849	glibenclamide - HL60	-0.399	1	-0.818	---	---	100
1850	myosmine - HL60	-0.398	1	-0.817	---	---	100
1851	pentetrazol - PC3	-0.398	1	-0.817	---	---	100
1852	sulfabenzamide - PC3	0.362	1	0.817	---	---	100
1853	(-)-atenolol - HL60	-0.398	1	-0.817	---	---	100
1854	paracetamol - PC3	0.361	1	0.817	---	---	100
1855	lactobionic acid - HL60	0.359	1	0.817	---	---	100
1856	colforsin - HL60	-0.397	1	-0.816	---	---	100
1857	procyclidine - PC3	-0.397	1	-0.816	---	---	100
1858	fluorometholone - PC3	0.358	1	0.816	---	---	100
1859	sulconazole - HL60	-0.397	1	-0.816	---	---	100
1860	cefalonium - PC3	0.357	1	0.816	---	---	100
1861	isosorbide - HL60	-0.397	1	-0.816	---	---	100
1862	propidium iodide - PC3	0.357	1	0.816	---	---	100
1863	aminocaproic acid - PC3	-0.397	1	-0.815	---	---	100
1864	progesterone - HL60	0.356	1	0.815	---	---	100
1865	tolazamide - HL60	-0.396	1	-0.815	---	---	100
1866	monastrol - PC3	0.353	1	0.815	---	---	100
1867	estrone - PC3	-0.396	1	-0.814	---	---	100
1868	ramipril - PC3	0.352	1	0.814	---	---	100
1869	serotonin - HL60	-0.396	1	-0.814	---	---	100
1870	hexylcaine - PC3	-0.396	1	-0.814	---	---	100
1871	2-deoxy-D-glucose - MCF7	-0.395	1	-0.814	---	---	100
1872	bemegride - HL60	-0.395	1	-0.813	---	---	100
1873	methyldopa - PC3	0.349	1	0.813	---	---	100
1874	prenylamine - HL60	-0.395	1	-0.813	---	---	100
1875	trichlormethiazide - PC3	0.348	1	0.812	---	---	100
1876	sulfacetamide - MCF7	-0.395	1	-0.812	---	---	100
1877	harmol - HL60	-0.394	1	-0.812	---	---	100
1878	guanethidine - PC3	0.342	1	0.811	---	---	100
1879	papaverine - HL60	-0.393	1	-0.811	---	---	100
1880	aminophylline - PC3	0.342	1	0.811	---	---	100
1881	methyldopate - HL60	-0.393	1	-0.81	---	---	100
1882	benzthiazide - PC3	-0.393	1	-0.81	---	---	100
1883	nifurtimox - PC3	0.339	1	0.81	---	---	100
1884	etofenamate - HL60	-0.392	1	-0.81	---	---	100
1885	mevalolactone - MCF7	-0.392	1	-0.809	---	---	100
1886	4,5-dianilinophthalimide - PC3	-0.392	1	-0.809	---	---	100
1887	aminohippuric acid - PC3	0.332	1	0.809	---	---	100
1888	chlorprothixene - HL60	-0.392	1	-0.809	---	---	100
1889	carcinine - PC3	0.331	1	0.809	---	---	100
1890	hydroxyachillin - PC3	0.329	1	0.808	---	---	100
1891	protoveratrine A - PC3	0.328	1	0.808	---	---	100
1892	carteolol - PC3	0.326	1	0.808	---	---	100
1893	velnacrine - HL60	-0.391	1	-0.808	---	---	100
1894	bucladesine - PC3	-0.391	1	-0.808	---	---	100
1895	(-)-isoprenaline - HL60	-0.391	1	-0.808	---	---	100
1896	yohimbic acid - HL60	-0.39	1	-0.808	---	---	100
1897	harpagoside - PC3	0.321	1	0.807	---	---	100
1898	tanespimycin - ssMCF7	-0.39	1	-0.807	---	---	100
1899	dimenhydrinate - PC3	0.321	1	0.807	---	---	100
1900	ozagrel - PC3	0.32	1	0.807	---	---	100
1901	clenbuterol - PC3	-0.389	1	-0.806	---	---	100
1902	colistin - HL60	0.319	1	0.806	---	---	100
1903	tropine - PC3	0.317	1	0.806	---	---	100
1904	gelsemine - PC3	0.315	1	0.806	---	---	100
1905	ursodeoxycholic acid - HL60	-0.389	1	-0.806	---	---	100
1906	clorsulon - PC3	0.314	1	0.806	---	---	100
1907	delsoline - PC3	-0.389	1	-0.806	---	---	100
1908	felbinac - PC3	0.311	1	0.805	---	---	100
1909	diperodon - PC3	0.307	1	0.805	---	---	100
1910	famotidine - HL60	0.307	1	0.805	---	---	100
1911	tranylcypromine - HL60	-0.386	1	-0.804	---	---	100
1912	pheneticillin - PC3	-0.386	1	-0.804	---	---	100
1913	crotamiton - PC3	0.3	1	0.804	---	---	100
1914	procainamide - PC3	0.297	1	0.804	---	---	100
1915	atropine - PC3	0.296	1	0.803	---	---	100
1916	methacholine chloride - PC3	-0.386	1	-0.803	---	---	100
1917	cefadroxil - PC3	0.292	1	0.803	---	---	100
1918	prednisone - HL60	-0.385	1	-0.803	---	---	100
1919	etacrynic acid - PC3	0.278	1	0.802	---	---	100
1920	lobelanidine - PC3	0.276	1	0.802	---	---	100
1921	SC-560 - PC3	-0.384	1	-0.802	---	---	100
1922	lactobionic acid - PC3	-0.384	1	-0.802	---	---	100
1923	levamisole - PC3	0.271	1	0.802	---	---	100
1924	norcyclobenzaprine - HL60	0	1	0.801	---	---	0
1925	ticarcillin - PC3	-0.383	1	-0.801	---	---	100
1926	propantheline bromide - HL60	0	1	0.801	---	---	0
1927	leflunomide - PC3	-0.383	1	-0.8	---	---	100
1928	hycanthone - PC3	-0.383	1	-0.8	---	---	100
1929	dobutamine - PC3	-0.382	1	-0.8	---	---	100
1930	hydroflumethiazide - HL60	-0.381	1	-0.799	---	---	100
1931	napelline - PC3	-0.381	1	-0.799	---	---	100
1932	S-propranolol - PC3	-0.381	1	-0.798	---	---	100
1933	primaquine - PC3	-0.381	1	-0.798	---	---	100
1934	seneciphylline - HL60	0	1	0.798	---	---	0
1935	etacrynic acid - MCF7	-0.38	1	-0.797	---	---	100
1936	ethoxyquin - HL60	0	1	0.797	---	---	0
1937	H-89 - MCF7	-0.379	1	-0.797	---	---	100
1938	Prestwick-983 - HL60	0	1	0.796	---	---	0
1939	lobeline - HL60	-0.379	1	-0.796	---	---	100
1940	glimepiride - HL60	-0.378	1	-0.796	---	---	100
1941	latamoxef - HL60	0	1	0.796	---	---	0
1942	flupentixol - PC3	0	1	0.796	---	---	0
1943	dicoumarol - HL60	-0.378	1	-0.796	---	---	100
1944	cyclopenthiazide - HL60	0	1	0.795	---	---	0
1945	cyclobenzaprine - HL60	-0.377	1	-0.794	---	---	100
1946	cyanocobalamin - HL60	0	1	0.793	---	---	0
1947	memantine - HL60	-0.376	1	-0.793	---	---	100
1948	cefsulodin - HL60	-0.376	1	-0.793	---	---	100
1949	menadione - HL60	0	1	0.792	---	---	0
1950	scopoletin - MCF7	-0.375	1	-0.792	---	---	100
1951	valproic acid - ssMCF7	-0.375	1	-0.792	---	---	100
1952	Prestwick-864 - PC3	-0.375	1	-0.792	---	---	100
1953	vitexin - PC3	-0.374	1	-0.791	---	---	100
1954	adrenosterone - PC3	0	1	0.791	---	---	0
1955	streptozocin - PC3	-0.373	1	-0.791	---	---	100
1956	vigabatrin - PC3	-0.373	1	-0.79	---	---	100
1957	minaprine - HL60	-0.372	1	-0.79	---	---	100
1958	debrisoquine - PC3	-0.372	1	-0.79	---	---	100
1959	chlorphenamine - HL60	-0.372	1	-0.79	---	---	100
1960	rifabutin - PC3	0	1	0.79	---	---	0
1961	niflumic acid - HL60	0	1	0.789	---	---	0
1962	orciprenaline - HL60	0	1	0.789	---	---	0
1963	imatinib - MCF7	0	1	0.789	---	---	0
1964	tubocurarine chloride - HL60	-0.372	1	-0.789	---	---	100
1965	racecadotril - PC3	-0.372	1	-0.788	---	---	100
1966	dextromethorphan - HL60	-0.372	1	-0.788	---	---	100
1967	dobutamine - HL60	0	1	0.788	---	---	0
1968	thioproperazine - HL60	-0.372	1	-0.788	---	---	100
1969	loperamide - HL60	-0.371	1	-0.788	---	---	100
1970	adipiodone - PC3	0	1	0.787	---	---	0
1971	alfadolone - PC3	-0.37	1	-0.787	---	---	100
1972	irinotecan - MCF7	0	2	0.787	---	---	0
1973	amoxicillin - PC3	-0.37	1	-0.787	---	---	100
1974	dipivefrine - PC3	0	1	0.786	---	---	0
1975	mephentermine - HL60	0	1	0.786	---	---	0
1976	disulfiram - HL60	0	1	0.786	---	---	0
1977	salbutamol - HL60	0	1	0.786	---	---	0
1978	xamoterol - HL60	-0.368	1	-0.785	---	---	100
1979	furosemide - PC3	-0.368	1	-0.785	---	---	100
1980	diazoxide - HL60	0	1	0.785	---	---	0
1981	pyrithyldione - HL60	-0.368	1	-0.785	---	---	100
1982	ampyrone - HL60	-0.368	1	-0.785	---	---	100
1983	sulfapyridine - PC3	-0.368	1	-0.784	---	---	100
1984	sulindac sulfide - MCF7	-0.367	1	-0.784	---	---	100
1985	Prestwick-1084 - PC3	-0.367	1	-0.783	---	---	100
1986	pergolide - HL60	0	1	0.783	---	---	0
1987	yohimbine - HL60	-0.367	1	-0.783	---	---	100
1988	disopyramide - PC3	-0.367	1	-0.783	---	---	100
1989	metrifonate - HL60	-0.367	1	-0.783	---	---	100
1990	nimodipine - HL60	0	1	0.782	---	---	0
1991	thiethylperazine - HL60	-0.366	1	-0.782	---	---	100
1992	nicergoline - MCF7	0	2	0.781	---	---	0
1993	moxisylyte - HL60	0	1	0.78	---	---	0
1994	ciprofibrate - PC3	-0.365	1	-0.78	---	---	100
1995	alpha-yohimbine - PC3	-0.364	1	-0.78	---	---	100
1996	pempidine - PC3	-0.364	1	-0.78	---	---	100
1997	acemetacin - HL60	-0.364	1	-0.779	---	---	100
1998	naringenin - HL60	0	1	0.779	---	---	0
1999	prenylamine - PC3	0	1	0.779	---	---	0
[truncated: 1,588 more rows]

## Sheet: by atc code
rank	atc code	mean	n	enrichment	p	specificity	percent non-null
1	C01AA	-0.678	10	-0.887	0	0.0104	90
2	L01BA	0.343	8	0.652	0.00078	0.0121	62
3	P02DA	-0.468	5	-0.754	0.00166	0.0579	80
4	L01DB	0.4	10	0.542	0.00289	0.2703	60
5	R06AE	-0.235	19	-0.37	0.00758	0.0196	63
6	D10AD	-0.192	26	-0.313	0.00893	0.1473	50
7	P01AX	-0.295	9	-0.487	0.01715	0.1147	66
8	C03BD	-0.335	4	-0.69	0.02003	0.018	75
9	P01BX	0.467	3	0.774	0.02336	0.0345	66
10	J01CF	0.242	12	0.407	0.02467	0.0526	58
11	R06AC	-0.248	12	-0.408	0.0257	0.0578	66
12	M03CA	0.338	6	0.556	0.02912	0.0577	66
13	J05AX	-0.279	5	-0.599	0.02976	0.0299	60
14	N03AF	-0.259	8	-0.483	0.03117	0.0424	75
15	A03FA	-0.143	24	-0.281	0.03683	0.0252	50
16	C08CA	-0.172	31	-0.242	0.04383	0.1045	51
17	N03AX	-0.25	5	-0.566	0.04668	0.0449	60
18	A07AC	-0.219	5	-0.558	0.05177	0.0775	80
19	C01EB	-0.262	12	-0.373	0.0539	0.2162	66
20	A11CC	-0.241	8	-0.444	0.05919	0.0516	62
21	G03XA	-0.347	4	-0.6	0.0666	0.034	75
22	N04AA	-0.178	20	-0.279	0.07285	0.2064	50
23	C01AB	-0.615	3	-0.665	0.07499	0.1636	66
24	A16AX	0.234	7	0.45	0.08331	0.1824	57
25	M03AA	-0.415	2	-0.79	0.08601	0.0509	100
26	M09AA	0.224	4	0.571	0.09123	0.1813	50
27	A04AA	0.346	4	0.568	0.09435	0.2011	75
28	P02CX	-0.317	6	-0.467	0.10121	0.3814	50
29	R05DA	-0.224	8	-0.406	0.10673	0.0741	62
30	A05BA	-0.199	6	-0.461	0.11025	0.15	50
31	B01AA	-0.114	15	-0.295	0.12092	0.0978	53
32	L01CB	0.336	4	0.544	0.12107	0.3744	50
33	N07XX	0.232	5	0.49	0.12602	0.0974	60
34	R03AB	0.132	4	0.539	0.12678	0.1395	50
35	R03CB	0.132	4	0.539	0.12678	0.1395	50
36	D08AH	-0.318	5	-0.482	0.13702	0.157	60
37	G01AC	-0.318	5	-0.482	0.13702	0.157	60
38	P01AA	-0.318	5	-0.482	0.13702	0.157	60
39	N02BG	-0.222	9	-0.352	0.17117	0.1646	55
40	B03BB	-0.301	4	-0.509	0.17193	0.3382	75
41	N06DA	-0.22	8	-0.37	0.1729	0.1235	62
42	B02BX	-0.285	4	-0.49	0.20173	0.401	75
43	N07BB	-0.223	10	-0.319	0.20917	0.4539	60
44	R01AX	-0.369	3	-0.556	0.21272	0.4179	66
45	R03BB	-0.369	3	-0.556	0.21272	0.4179	66
46	P02CF	-0.196	5	-0.439	0.21584	0.373	60
47	A06AB	-0.332	4	-0.483	0.21701	0.3468	50
48	A06AG	-0.332	4	-0.483	0.21701	0.3468	50
49	H03AA	-0.102	8	-0.351	0.21897	0.2443	50
50	N05BE	-0.36	4	-0.478	0.22728	0.1402	75
51	N04BB	0.278	4	0.474	0.22867	0.3396	50
52	A03AA	-0.174	12	-0.286	0.22918	0.2654	50
53	L01BB	0.163	3	0.546	0.23213	0.2241	66
54	L01AD	-0.091	15	-0.258	0.23276	0.5933	53
55	N07CA	-0.173	12	-0.283	0.24047	0.4775	50
56	V03AF	0.187	5	0.424	0.25031	0.5635	60
57	A10BX	-0.197	4	-0.467	0.25035	0.5882	75
58	A07EC	0.134	10	0.303	0.25819	0.0877	50
59	L02BB	-0.118	9	-0.318	0.26313	0.2706	55
60	G02AB	-0.185	4	-0.46	0.267	0.4167	50
61	G03HA	-0.287	4	-0.456	0.27556	0.4652	75
62	S01XA	0.242	8	0.329	0.28454	0.2014	50
63	C02DG	-0.236	4	-0.447	0.29762	0.2652	50
64	P03AA	-0.334	5	-0.399	0.30898	0.4101	60
65	N05AE	-0.181	4	-0.44	0.3169	0.5	50
66	N04BA	-0.192	5	-0.396	0.31729	0.4293	60
67	D10BA	-0.238	4	-0.437	0.32396	0.4127	50
68	J01GA	0.292	4	0.435	0.32632	0.4286	50
69	P02BX	-0.261	4	-0.434	0.33251	0.4098	50
70	R05CB	0.219	4	0.423	0.35883	0.6144	50
71	J01CE	-0.056	12	-0.251	0.36889	0.5541	50
72	L02AB	-0.128	4	-0.421	0.37001	0.3674	50
73	N03AA	0.303	4	0.418	0.37252	0.2656	50
74	P01BA	-0.172	12	-0.251	0.37256	0.3431	50
75	S01EX	0.294	3	0.478	0.38551	0.28	66
76	N03AC	-0.051	4	-0.413	0.39209	0.4048	50
77	S01LA	-0.156	3	-0.472	0.40177	0.7267	66
78	H03BA	-0.186	4	-0.403	0.42649	0.6979	50
79	G03DB	-0.079	11	-0.251	0.42674	0.4884	54
80	A07AX	-0.264	4	-0.391	0.46343	0.5603	50
81	N07BA	0.01	4	-0.389	0.47083	0.5882	50
82	M02AX	-0.23	5	-0.336	0.52128	0.461	60
83	M05BA	-0.058	4	-0.373	0.52352	0.6024	50
84	J01XE	-0.123	5	-0.331	0.5402	0.6296	60
85	N07AA	0.171	4	0.364	0.54978	0.4783	50
86	N05AL	-0.037	14	-0.199	0.5656	0.7211	50
87	J02AX	-0.209	4	-0.361	0.56566	0.6127	50
88	G04BD	-0.169	8	-0.256	0.58611	0.6516	50
89	V04CD	-0.116	4	-0.351	0.59872	0.7143	50
90	N01BX	-0.066	8	-0.253	0.60073	0.579	50
91	A03AD	-0.224	4	-0.341	0.63371	0.6101	50
92	G01AD	0.236	4	0.336	0.64579	0.6319	50
93	J01XA	0.154	4	0.335	0.64968	0.8383	50
94	R01BA	-0.237	4	-0.333	0.6615	0.6463	50
95	C05AX	-0.201	4	-0.319	0.70944	0.6667	50
96	C05CX	-0.201	4	-0.319	0.70944	0.6667	50
97	N02BE	-0.071	8	-0.226	0.73369	0.7903	50
98	N06DX	0.115	4	0.309	0.73668	0.7075	50
99	V04CH	0.07	4	0.309	0.73713	0.7188	50
100	P02CE	0.109	4	0.302	0.76097	0.7966	50
101	A07XA	-0.05	4	-0.289	0.80513	0.8013	50
102	L01AX	-0.087	4	-0.277	0.83773	0.9326	50
103	J01XC	-0.06	4	-0.27	0.85834	0.8428	50
104	L01XE	0.199	3	0.737	---	---	33
105	L01XB	0.298	3	0.718	---	---	33
106	B02BA	0	2	0.697	---	---	0
107	G01AG	0.104	4	0.672	---	---	25
108	A04AD	0	4	0.634	---	---	0
109	N05CM	0	4	0.634	---	---	0
110	A07EB	0	2	-0.625	---	---	0
111	R03BC	0	2	-0.625	---	---	0
112	C02AA	0.13	6	0.573	---	---	16
113	C01CX	-0.123	3	-0.55	---	---	33
114	N05CH	-0.083	4	-0.542	---	---	25
115	L01CA	-0.126	3	-0.53	---	---	33
116	B03BA	0.134	4	0.527	---	---	25
117	P01BE	0	3	-0.522	---	---	0
118	G02CB	0.208	14	0.519	---	---	42
119	R03BX	-0.069	5	-0.502	---	---	20
120	R03DX	-0.069	5	-0.502	---	---	20
121	D08AF	0.114	4	0.489	---	---	25
122	P02BB	-0.138	5	-0.482	---	---	40
123	J05AE	0.168	4	0.48	---	---	25
124	N05AG	-0.058	8	0.478	---	---	0
125	P01AC	0	4	-0.476	---	---	0
126	R07AB	-0.117	12	-0.471	---	---	41
127	L04AX	0.169	22	0.454	---	---	40
128	G01AX	0.115	8	0.449	---	---	37
129	P02CC	-0.12	9	-0.447	---	---	33
130	V04CG	-0.14	5	-0.446	---	---	40
131	D07AD	0.046	8	0.441	---	---	12
132	J01EA	0.091	5	0.44	---	---	20
133	G03XB	0.121	4	0.434	---	---	25
134	G04BX	0	4	0.433	---	---	0
135	N02CA	0.153	10	0.433	---	---	40
136	A03AX	0.065	8	0.43	---	---	12
137	C04AA	-0.059	5	-0.43	---	---	20
138	A14AA	0.05	4	0.427	---	---	25
139	C03DA	0.146	5	0.427	---	---	20
140	J04AD	0	3	0.424	---	---	0
141	C08EA	-0.07	7	0.422	---	---	0
142	C07AG	0.141	4	0.421	---	---	25
143	A05AA	0.144	7	0.415	---	---	42
144	A02BC	-0.113	8	-0.406	---	---	25
145	C02KC	0	4	0.402	---	---	0
146	P01BC	-0.085	5	0.398	---	---	0
147	G03XC	0.179	7	0.396	---	---	42
148	A08AB	0.213	5	0.389	---	---	40
149	P02BA	-0.141	8	-0.382	---	---	37
150	C01CE	-0.109	13	-0.382	---	---	30
151	J01DF	0.122	5	0.379	---	---	20
152	C08DB	-0.073	5	-0.375	---	---	20
153	N05AB	0.025	60	0.374	---	---	10
154	G02AD	-0.09	8	-0.364	---	---	37
155	L01AA	-0.119	7	-0.36	---	---	28
156	P01CX	0.137	4	0.353	---	---	25
157	G02CA	0.12	7	0.347	---	---	14
158	C04AE	0.053	9	0.345	---	---	22
159	C02KD	-0.107	4	-0.343	---	---	25
160	J01XX	-0.129	4	-0.341	---	---	25
161	M04AC	0.005	6	0.339	---	---	16
162	D06BA	-0.128	23	-0.339	---	---	34
163	R06AD	0.018	12	0.334	---	---	16
164	D01BA	0.087	5	0.333	---	---	40
165	N02AF	-0.056	5	-0.328	---	---	20
166	C01EA	-0.051	7	-0.328	---	---	14
167	J05AF	-0.027	8	-0.328	---	---	25
168	M03BA	0.167	7	0.321	---	---	42
169	R02AB	0.188	8	0.32	---	---	37
170	P01BD	-0.067	5	-0.319	---	---	20
171	G03GB	0	4	0.319	---	---	0
172	N05CE	-0.092	4	-0.318	---	---	25
173	G03BA	-0.197	5	-0.315	---	---	40
174	A03AB	-0.032	13	-0.314	---	---	30
175	J01XD	-0.078	16	-0.313	---	---	43
176	P01AB	-0.078	16	-0.313	---	---	43
177	J01DE	0.045	4	0.313	---	---	25
178	N01AX	-0.002	14	0.312	---	---	14
179	M01AH	-0.129	14	-0.312	---	---	35
180	L02BA	0.209	47	0.307	---	---	42
181	S01GX	0.039	12	0.306	---	---	8
182	C04AD	-0.072	5	-0.306	---	---	20
183	C02DB	-0.026	6	0.305	---	---	16
184	G04CB	0.039	6	-0.305	---	---	33
185	C10AX	-0.198	10	-0.303	---	---	40
186	C03CC	-0.034	3	-0.303	---	---	33
187	P02CA	-0.184	16	-0.301	---	---	43
188	A11DA	0.133	8	0.301	---	---	37
189	C10AA	0.206	12	0.297	---	---	41
190	J01DH	-0.128	4	0.294	---	---	0
191	M01AA	-0.146	4	-0.293	---	---	25
192	A07DA	-0.162	6	-0.293	---	---	33
193	N05AX	-0.146	3	-0.292	---	---	33
194	N05AH	0.036	21	0.29	---	---	28
195	A02BA	0.142	19	0.29	---	---	31
196	L04AA	0.146	51	0.288	---	---	35
197	D07XC	-0.057	7	-0.288	---	---	28
198	D07XA	-0.076	8	0.287	---	---	12
199	N05AC	-0.067	24	0.286	---	---	8
200	G03AC	-0.184	19	-0.285	---	---	42
201	S01EA	-0.116	8	-0.283	---	---	25
202	S02DA	-0.036	5	-0.281	---	---	40
203	S03BA	0.041	16	0.28	---	---	31
204	C01BG	0.098	4	0.28	---	---	25
205	D01AA	0.025	12	0.276	---	---	41
206	M03BB	-0.044	8	-0.276	---	---	37
207	P01BB	0.041	3	0.276	---	---	33
208	D06BX	0.031	5	0.275	---	---	20
209	S01AB	0.101	13	0.274	---	---	38
210	C08DA	-0.023	6	-0.272	---	---	33
211	G02CC	0.178	13	0.271	---	---	38
212	P02CB	-0.078	4	0.271	---	---	0
213	V04CA	0.021	7	-0.269	---	---	14
214	C02DA	-0.077	5	-0.268	---	---	20
215	V03AH	-0.077	5	-0.268	---	---	20
216	J04BA	-0.071	10	-0.266	---	---	40
217	J01XB	0	4	0.266	---	---	25
218	A05AX	0.06	4	0.263	---	---	25
219	J01MB	-0.093	25	-0.26	---	---	44
220	L02BG	0.008	5	-0.259	---	---	20
221	C02DC	0.114	5	-0.259	---	---	20
222	R03DA	-0.09	21	-0.259	---	---	38
223	C04AC	0.048	4	-0.256	---	---	25
224	C10AD	0.048	4	-0.256	---	---	25
225	C02BB	0.064	3	0.256	---	---	33
226	G01AA	-0.098	19	-0.256	---	---	47
227	J01BA	0.006	9	-0.255	---	---	22
228	N03AG	0.096	60	0.252	---	---	30
229	A02BX	0.072	14	0.252	---	---	28
230	H03BB	-0.012	9	-0.251	---	---	33
231	G03CB	-0.085	9	-0.25	---	---	33
232	D05AD	0.002	7	0.25	---	---	14
233	D05BA	0.002	7	0.25	---	---	14
234	L04AD	0.138	9	0.25	---	---	33
235	M04AB	-0.051	11	-0.249	---	---	27
236	N07AB	-0.05	8	-0.248	---	---	37
237	C01BD	0.054	9	0.247	---	---	33
238	N03AB	-0.04	10	-0.246	---	---	40
239	V03AC	-0.005	8	0.245	---	---	12
240	N06AA	-0.018	46	0.245	---	---	13
241	S01EC	-0.075	20	-0.243	---	---	35
242	C02CC	0.008	7	0.24	---	---	42
243	J05AB	0.107	23	0.24	---	---	34
244	S01AD	0.036	23	0.24	---	---	21
245	R05DB	-0.133	23	-0.239	---	---	34
246	J02AB	-0.012	9	0.238	---	---	33
247	G03CC	-0.144	17	-0.238	---	---	47
248	B05CA	0.044	18	0.236	---	---	27
249	N02CX	0.029	8	0.234	---	---	12
250	B02AA	-0.054	8	-0.233	---	---	25
251	G03DA	-0.065	4	-0.23	---	---	25
252	M01AB	-0.088	49	-0.23	---	---	34
253	S01ED	0.012	16	-0.228	---	---	18
254	A03BA	-0.054	9	-0.227	---	---	22
255	N06BX	0.008	17	-0.224	---	---	11
256	R01AC	0.004	12	0.223	---	---	8
257	J04AC	0.043	5	-0.223	---	---	40
258	C08EX	-0.155	7	-0.222	---	---	28
259	D08AC	-0.005	5	-0.222	---	---	40
260	R02AA	-0.005	5	-0.222	---	---	40
261	J01FF	-0.065	8	-0.222	---	---	37
262	G04BE	-0.111	28	-0.221	---	---	35
263	J04AB	0.017	11	0.221	---	---	27
264	D06BB	0.094	15	0.216	---	---	26
265	S02BA	0.017	19	0.214	---	---	26
266	A10BG	0.071	41	0.213	---	---	24
267	N05AF	-0.167	12	0.212	---	---	0
268	L02AA	-0.08	6	-0.211	---	---	33
269	L01CD	0.11	6	0.209	---	---	33
270	C01DX	0.138	21	0.208	---	---	28
271	C02AC	-0.035	16	-0.206	---	---	18
272	N07AX	0.039	4	0.205	---	---	25
273	N05BB	0.003	5	0.204	---	---	40
274	J01DB	-0.057	22	-0.202	---	---	40
275	L01XX	-0.16	34	-0.202	---	---	44
276	R05CA	-0.017	10	0.2	---	---	10
277	R06AB	0.077	13	0.197	---	---	38
278	D04AA	0.027	20	0.197	---	---	35
279	J01ED	-0.046	23	-0.188	---	---	26
280	J01CA	-0.102	41	-0.187	---	---	46
281	D01AE	-0.121	21	-0.186	---	---	33
282	C01BB	-0.027	15	-0.186	---	---	26
283	N05AD	-0.017	43	0.186	---	---	13
284	N06AX	-0.129	18	-0.185	---	---	33
285	D03AX	0.011	8	0.184	---	---	25
286	N02BB	-0.082	19	-0.183	---	---	42
287	P01CC	0.005	8	0.183	---	---	25
288	A01AC	-0.017	16	0.183	---	---	18
289	A11HA	-0.078	11	-0.183	---	---	36
290	C03CA	-0.025	16	0.181	---	---	25
291	V03AB	0.009	18	0.18	---	---	27
292	D11AX	0.006	29	-0.18	---	---	20
293	N04BD	0.005	4	0.179	---	---	25
294	D06AA	0.054	19	0.178	---	---	36
295	H02AA	0.072	12	0.178	---	---	33
296	G04CA	0.036	9	0.178	---	---	22
297	S03AA	0.033	28	0.177	---	---	35
298	C05AD	0.113	32	0.177	---	---	31
299	N05AA	-0.037	37	0.176	---	---	16
300	R02AD	0.052	13	0.174	---	---	30
301	M03BX	-0.051	22	-0.174	---	---	31
302	C01BC	0.025	10	0.173	---	---	20
303	C04AX	-0.14	37	-0.172	---	---	45
304	S01GA	0.018	20	0.17	---	---	25
305	J01EC	0.043	10	0.169	---	---	20
306	D10AF	-0.06	18	-0.167	---	---	38
307	C07AB	0.034	21	0.167	---	---	23
308	V08AC	-0.08	12	-0.167	---	---	33
309	M01AC	0.029	8	0.167	---	---	25
310	C09AA	0.005	16	0.166	---	---	18
311	C03DB	-0.061	10	-0.166	---	---	40
312	A10BB	-0.055	41	-0.165	---	---	34
313	A07AB	-0.088	14	-0.164	---	---	28
314	D07AA	-0.105	12	-0.164	---	---	33
315	J01MA	-0.031	25	-0.163	---	---	32
316	N01BA	0.068	12	0.163	---	---	25
317	M01AX	0.034	19	0.162	---	---	26
318	G03DC	0.01	19	0.162	---	---	15
319	J04AK	-0.058	9	-0.162	---	---	33
320	S01BC	-0.066	30	-0.162	---	---	36
321	N06AB	-0.077	21	-0.161	---	---	42
322	A01AB	-0.067	53	-0.16	---	---	43
323	D09AA	-0.077	18	-0.159	---	---	38
324	N03AD	-0.045	8	0.159	---	---	25
325	C01CA	-0.04	35	-0.157	---	---	25
326	J01FA	0.063	37	0.157	---	---	29
327	G03CA	-0.041	45	-0.156	---	---	40
328	N06AF	-0.04	25	-0.154	---	---	36
329	J01GB	0.013	33	0.154	---	---	21
330	C04AB	-0.051	12	-0.153	---	---	41
331	A07AA	0.063	32	0.151	---	---	34
332	C02CA	0.034	14	0.149	---	---	21
333	A01AD	-0.016	17	0.147	---	---	23
334	R06AX	-0.073	36	-0.146	---	---	25
335	R01AA	0.022	16	0.146	---	---	31
336	R01AB	0.022	16	0.146	---	---	31
337	A10BA	0.06	17	0.146	---	---	29
338	C07AA	0.049	36	0.144	---	---	33
339	S01AX	-0.032	30	-0.143	---	---	30
340	R03AC	-0.015	21	0.143	---	---	14
341	R03CC	-0.01	25	0.14	---	---	16
342	S02AA	-0.031	42	-0.14	---	---	38
343	G01AF	-0.053	37	-0.139	---	---	37
344	S01CB	-0.031	23	0.139	---	---	26
345	C03AA	0.013	24	0.138	---	---	29
346	D10AA	-0.053	16	-0.134	---	---	37
347	S01FA	0.032	23	0.134	---	---	21
348	D06AX	0.039	24	0.133	---	---	29
349	J01DC	0.071	35	0.132	---	---	25
350	M02AA	0.016	83	0.129	---	---	20
351	J01EB	-0.043	28	-0.128	---	---	21
352	D04AB	0.047	30	0.127	---	---	26
353	S01EB	-0.015	16	0.124	---	---	31
354	D07AB	-0.023	27	0.123	---	---	25
355	C10AB	0.02	18	0.118	---	---	22
356	D07XB	-0.051	23	-0.118	---	---	34
357	N01BB	0.042	23	0.117	---	---	26
358	M01AE	-0.007	54	-0.117	---	---	27
359	B01AC	-0.063	35	-0.116	---	---	34
360	M01AG	0.034	20	0.116	---	---	25
361	V08AB	0.026	26	0.115	---	---	23
362	C01BA	0.005	18	0.112	---	---	27
363	N02BA	-0.015	18	-0.111	---	---	22
364	R06AA	0.04	23	0.111	---	---	26
365	A07EA	-0.061	23	0.111	---	---	13
366	D01AC	-0.052	35	-0.108	---	---	34
367	S01BA	-0.048	45	0.108	---	---	20
368	R03BA	-0.074	29	-0.107	---	---	34
369	C03BA	-0.005	28	0.106	---	---	21
370	N04BC	-0.066	18	-0.106	---	---	27
371	C05AA	-0.054	28	0.101	---	---	21
372	H02AB	-0.052	40	-0.1	---	---	30
373	S01HA	0.018	26	0.096	---	---	26
374	J01DD	-0.041	22	-0.088	---	---	36
375	R01AD	-0.038	42	0.084	---	---	19
376	J01AA	-0.035	41	-0.083	---	---	34
377	S01AA	-0.015	68	0.083	---	---	25
378	D07AC	-0.01	35	0.071	---	---	20
